# Supplementary material for: Development of a novel streamlined workflow (AACRE) and database (inCREDBle) for genomic analysis of carbapenem-resistant Enterobacterales
Source: Microb Genom. 2023 Nov 27;9(11):001132. doi: 10.1099/mgen.0.001132 (PMC10711315; doi:10.1099/mgen.0.001132)
Supplement: Supplementary material 2 [file mgen-9-1132-s002.xlsx]

## Sheet: ST15
ST	roary_gene	ST_positive	ST_total	ST_proportion	rest_positive	rest_total	rest_proportion	Fisher_exact_pvalue_two-sided	Fisher_exact_pvalue_greater	Fisher_exact_pvalue_less
15	K_pneu_acrF_2	25	27	0.925926	13	305	0.042623	6.4179e-26	6.4179e-26	1
15	K_pneu_adrB_3	26	27	0.962963	9	305	0.0295082	5.75739e-30	5.75739e-30	1
15	K_pneu_arlR	26	27	0.962963	13	305	0.042623	6.53729e-28	6.53729e-28	1
15	K_pneu_cas3	24	27	0.888889	12	305	0.0393443	1.47592e-24	1.47592e-24	1
15	K_pneu_cdiA_2	25	27	0.925926	13	305	0.042623	6.4179e-26	6.4179e-26	1
15	K_pneu_cdiA_3	26	27	0.962963	14	305	0.0459016	1.86167e-27	1.86167e-27	1
15	K_pneu_csbX_3	26	27	0.962963	9	305	0.0295082	5.75739e-30	5.75739e-30	1
15	K_pneu_cse1	24	27	0.888889	11	305	0.0360656	4.96782e-25	4.96782e-25	1
15	K_pneu_cse3	27	27	1	11	305	0.0360656	3.3e-31	3.3e-31	1
15	K_pneu_era_1	27	27	1	14	305	0.0459016	9.66428e-30	9.66428e-30	1
15	K_pneu_flu	27	27	1	14	305	0.0459016	9.66428e-30	9.66428e-30	1
15	K_pneu_group_1131	23	27	0.851852	15	305	0.0491803	1.30519e-21	1.30519e-21	1
15	K_pneu_group_1724	27	27	1	14	305	0.0459016	9.66428e-30	9.66428e-30	1
15	K_pneu_group_18495	25	27	0.925926	14	305	0.0459016	1.77617e-25	1.77617e-25	1
15	K_pneu_group_1914	27	27	1	14	305	0.0459016	9.66428e-30	9.66428e-30	1
15	K_pneu_group_1915	27	27	1	14	305	0.0459016	9.66428e-30	9.66428e-30	1
15	K_pneu_group_1916	27	27	1	14	305	0.0459016	9.66428e-30	9.66428e-30	1
15	K_pneu_group_1919	26	27	0.962963	9	305	0.0295082	5.75739e-30	5.75739e-30	1
15	K_pneu_group_1949	23	27	0.851852	9	305	0.0295082	2.55738e-24	2.55738e-24	1
15	K_pneu_group_1952	27	27	1	13	305	0.042623	3.3e-30	3.3e-30	1
15	K_pneu_group_2279	25	27	0.925926	15	305	0.0491803	4.70542e-25	4.70542e-25	1
15	K_pneu_group_230	25	27	0.925926	13	305	0.042623	6.4179e-26	6.4179e-26	1
15	K_pneu_group_2519	27	27	1	14	305	0.0459016	9.66428e-30	9.66428e-30	1
15	K_pneu_group_2520	25	27	0.925926	15	305	0.0491803	4.70542e-25	4.70542e-25	1
15	K_pneu_group_2579	26	27	0.962963	14	305	0.0459016	1.86167e-27	1.86167e-27	1
15	K_pneu_group_2922	27	27	1	15	305	0.0491803	2.706e-29	2.706e-29	1
15	K_pneu_group_3435	27	27	1	15	305	0.0491803	2.706e-29	2.706e-29	1
15	K_pneu_group_3765	24	27	0.888889	14	305	0.0459016	1.11811e-23	1.11811e-23	1
15	K_pneu_group_3767	27	27	1	14	305	0.0459016	9.66428e-30	9.66428e-30	1
15	K_pneu_group_3845	27	27	1	15	305	0.0491803	2.706e-29	2.706e-29	1
15	K_pneu_group_5257	26	27	0.962963	14	305	0.0459016	1.86167e-27	1.86167e-27	1
15	K_pneu_group_5258	27	27	1	14	305	0.0459016	9.66428e-30	9.66428e-30	1
15	K_pneu_group_5259	27	27	1	14	305	0.0459016	9.66428e-30	9.66428e-30	1
15	K_pneu_group_5300	27	27	1	12	305	0.0393443	1.0725e-30	1.0725e-30	1
15	K_pneu_group_5301	27	27	1	15	305	0.0491803	2.706e-29	2.706e-29	1
15	K_pneu_group_5354	27	27	1	15	305	0.0491803	2.706e-29	2.706e-29	1
15	K_pneu_group_7663	27	27	1	14	305	0.0459016	9.66428e-30	9.66428e-30	1
15	K_pneu_group_7664	27	27	1	14	305	0.0459016	9.66428e-30	9.66428e-30	1
15	K_pneu_group_7665	27	27	1	14	305	0.0459016	9.66428e-30	9.66428e-30	1
15	K_pneu_group_7666	27	27	1	14	305	0.0459016	9.66428e-30	9.66428e-30	1
15	K_pneu_group_7667	27	27	1	14	305	0.0459016	9.66428e-30	9.66428e-30	1
15	K_pneu_group_7668	27	27	1	14	305	0.0459016	9.66428e-30	9.66428e-30	1
15	K_pneu_group_7669	27	27	1	14	305	0.0459016	9.66428e-30	9.66428e-30	1
15	K_pneu_group_7671	26	27	0.962963	14	305	0.0459016	1.86167e-27	1.86167e-27	1
15	K_pneu_group_7672	26	27	0.962963	14	305	0.0459016	1.86167e-27	1.86167e-27	1
15	K_pneu_group_7673	26	27	0.962963	14	305	0.0459016	1.86167e-27	1.86167e-27	1
15	K_pneu_group_7674	26	27	0.962963	14	305	0.0459016	1.86167e-27	1.86167e-27	1
15	K_pneu_group_7675	27	27	1	14	305	0.0459016	9.66428e-30	9.66428e-30	1
15	K_pneu_group_7677	27	27	1	14	305	0.0459016	9.66428e-30	9.66428e-30	1
15	K_pneu_group_7678	27	27	1	14	305	0.0459016	9.66428e-30	9.66428e-30	1
15	K_pneu_group_7680	27	27	1	14	305	0.0459016	9.66428e-30	9.66428e-30	1
15	K_pneu_group_7681	27	27	1	14	305	0.0459016	9.66428e-30	9.66428e-30	1
15	K_pneu_group_7682	27	27	1	14	305	0.0459016	9.66428e-30	9.66428e-30	1
15	K_pneu_group_7683	27	27	1	14	305	0.0459016	9.66428e-30	9.66428e-30	1
15	K_pneu_group_7684	27	27	1	14	305	0.0459016	9.66428e-30	9.66428e-30	1
15	K_pneu_group_7685	27	27	1	14	305	0.0459016	9.66428e-30	9.66428e-30	1
15	K_pneu_group_7690	27	27	1	15	305	0.0491803	2.706e-29	2.706e-29	1
15	K_pneu_group_7700	27	27	1	15	305	0.0491803	2.706e-29	2.706e-29	1
15	K_pneu_group_7701	27	27	1	15	305	0.0491803	2.706e-29	2.706e-29	1
15	K_pneu_group_7702	27	27	1	15	305	0.0491803	2.706e-29	2.706e-29	1
15	K_pneu_group_7813	27	27	1	11	305	0.0360656	3.3e-31	3.3e-31	1
15	K_pneu_group_7815	27	27	1	11	305	0.0360656	3.3e-31	3.3e-31	1
15	K_pneu_group_7816	27	27	1	11	305	0.0360656	3.3e-31	3.3e-31	1
15	K_pneu_group_7817	27	27	1	12	305	0.0393443	1.0725e-30	1.0725e-30	1
15	K_pneu_group_7818	27	27	1	12	305	0.0393443	1.0725e-30	1.0725e-30	1
15	K_pneu_group_7819	27	27	1	9	305	0.0295082	2.58179e-32	2.58179e-32	1
15	K_pneu_group_7823	26	27	0.962963	12	305	0.0393443	2.18625e-28	2.18625e-28	1
15	K_pneu_group_7825	26	27	0.962963	12	305	0.0393443	2.18625e-28	2.18625e-28	1
15	K_pneu_group_7826	26	27	0.962963	13	305	0.042623	6.53729e-28	6.53729e-28	1
15	K_pneu_group_7829	25	27	0.925926	9	305	0.0295082	6.38032e-28	6.38032e-28	1
15	K_pneu_group_7830	26	27	0.962963	9	305	0.0295082	5.75739e-30	5.75739e-30	1
15	K_pneu_group_7831	26	27	0.962963	9	305	0.0295082	5.75739e-30	5.75739e-30	1
15	K_pneu_group_7832	27	27	1	9	305	0.0295082	2.58179e-32	2.58179e-32	1
15	K_pneu_group_7833	27	27	1	13	305	0.042623	3.3e-30	3.3e-30	1
15	K_pneu_group_7863	26	27	0.962963	14	305	0.0459016	1.86167e-27	1.86167e-27	1
15	K_pneu_group_7925	27	27	1	15	305	0.0491803	2.706e-29	2.706e-29	1
15	K_pneu_group_7926	27	27	1	15	305	0.0491803	2.706e-29	2.706e-29	1
15	K_pneu_group_7927	27	27	1	14	305	0.0459016	9.66428e-30	9.66428e-30	1
15	K_pneu_group_7928	26	27	0.962963	14	305	0.0459016	1.86167e-27	1.86167e-27	1
15	K_pneu_group_7932	24	27	0.888889	14	305	0.0459016	1.11811e-23	1.11811e-23	1
15	K_pneu_group_7933	24	27	0.888889	14	305	0.0459016	1.11811e-23	1.11811e-23	1
15	K_pneu_hsdR_1	26	27	0.962963	14	305	0.0459016	1.86167e-27	1.86167e-27	1
15	K_pneu_mdtE	25	27	0.925926	8	305	0.0262295	1.69983e-28	1.69983e-28	1
15	K_pneu_rapA_1	27	27	1	15	305	0.0491803	2.706e-29	2.706e-29	1
15	K_pneu_rpiR	27	27	1	13	305	0.042623	3.3e-30	3.3e-30	1
15	K_pneu_shlB_2	27	27	1	15	305	0.0491803	2.706e-29	2.706e-29	1
15	K_pneu_surE_2	26	27	0.962963	13	305	0.042623	6.53729e-28	6.53729e-28	1
15	K_pneu_uvrD1	26	27	0.962963	14	305	0.0459016	1.86167e-27	1.86167e-27	1
15	K_pneu_vbhT	27	27	1	14	305	0.0459016	9.66428e-30	9.66428e-30	1
15	K_pneu_xerC_2	24	27	0.888889	12	305	0.0393443	1.47592e-24	1.47592e-24	1
15	K_pneu_ylaB_1	26	27	0.962963	13	305	0.042623	6.53729e-28	6.53729e-28	1

## Sheet: ST326
ST	roary_gene	ST_positive	ST_total	ST_proportion	rest_positive	rest_total	rest_proportion	Fisher_exact_pvalue_two-sided	Fisher_exact_pvalue_greater	Fisher_exact_pvalue_less
326	K_pneu_barA_3	6	6	1	0	326	0	5.62646e-13	5.62646e-13	1
326	K_pneu_dam_3	6	6	1	3	326	0.00920245	4.72622e-11	4.72622e-11	1
326	K_pneu_dosP	6	6	1	0	326	0	5.62646e-13	5.62646e-13	1
326	K_pneu_flhC	6	6	1	0	326	0	5.62646e-13	5.62646e-13	1
326	K_pneu_flhD	6	6	1	0	326	0	5.62646e-13	5.62646e-13	1
326	K_pneu_group_10311	6	6	1	3	326	0.00920245	4.72622e-11	4.72622e-11	1
326	K_pneu_group_10314	6	6	1	2	326	0.00613497	1.57541e-11	1.57541e-11	1
326	K_pneu_group_10315	6	6	1	3	326	0.00920245	4.72622e-11	4.72622e-11	1
326	K_pneu_group_10318	6	6	1	3	326	0.00920245	4.72622e-11	4.72622e-11	1
326	K_pneu_group_10319	6	6	1	2	326	0.00613497	1.57541e-11	1.57541e-11	1
326	K_pneu_group_10320	6	6	1	2	326	0.00613497	1.57541e-11	1.57541e-11	1
326	K_pneu_group_10321	6	6	1	3	326	0.00920245	4.72622e-11	4.72622e-11	1
326	K_pneu_group_10322	6	6	1	3	326	0.00920245	4.72622e-11	4.72622e-11	1
326	K_pneu_group_10323	6	6	1	3	326	0.00920245	4.72622e-11	4.72622e-11	1
326	K_pneu_group_10324	6	6	1	3	326	0.00920245	4.72622e-11	4.72622e-11	1
326	K_pneu_group_10325	6	6	1	3	326	0.00920245	4.72622e-11	4.72622e-11	1
326	K_pneu_group_10326	6	6	1	3	326	0.00920245	4.72622e-11	4.72622e-11	1
326	K_pneu_group_10327	6	6	1	3	326	0.00920245	4.72622e-11	4.72622e-11	1
326	K_pneu_group_10328	6	6	1	3	326	0.00920245	4.72622e-11	4.72622e-11	1
326	K_pneu_group_10329	6	6	1	3	326	0.00920245	4.72622e-11	4.72622e-11	1
326	K_pneu_group_10333	6	6	1	3	326	0.00920245	4.72622e-11	4.72622e-11	1
326	K_pneu_group_10334	6	6	1	3	326	0.00920245	4.72622e-11	4.72622e-11	1
326	K_pneu_group_1037	6	6	1	12	326	0.0368098	1.0445e-08	1.0445e-08	1
326	K_pneu_group_11160	6	6	1	0	326	0	5.62646e-13	5.62646e-13	1
326	K_pneu_group_11161	6	6	1	0	326	0	5.62646e-13	5.62646e-13	1
326	K_pneu_group_11162	6	6	1	0	326	0	5.62646e-13	5.62646e-13	1
326	K_pneu_group_11163	6	6	1	0	326	0	5.62646e-13	5.62646e-13	1
326	K_pneu_group_11165	6	6	1	0	326	0	5.62646e-13	5.62646e-13	1
326	K_pneu_group_11166	6	6	1	0	326	0	5.62646e-13	5.62646e-13	1
326	K_pneu_group_11167	6	6	1	0	326	0	5.62646e-13	5.62646e-13	1
326	K_pneu_group_11170	6	6	1	0	326	0	5.62646e-13	5.62646e-13	1
326	K_pneu_group_11172	6	6	1	0	326	0	5.62646e-13	5.62646e-13	1
326	K_pneu_group_11184	6	6	1	1	326	0.00306748	3.93852e-12	3.93852e-12	1
326	K_pneu_group_11186	6	6	1	0	326	0	5.62646e-13	5.62646e-13	1
326	K_pneu_group_11188	6	6	1	0	326	0	5.62646e-13	5.62646e-13	1
326	K_pneu_group_11189	6	6	1	0	326	0	5.62646e-13	5.62646e-13	1
326	K_pneu_group_11190	6	6	1	0	326	0	5.62646e-13	5.62646e-13	1
326	K_pneu_group_11191	6	6	1	0	326	0	5.62646e-13	5.62646e-13	1
326	K_pneu_group_11192	6	6	1	0	326	0	5.62646e-13	5.62646e-13	1
326	K_pneu_group_11195	6	6	1	0	326	0	5.62646e-13	5.62646e-13	1
326	K_pneu_group_11196	6	6	1	0	326	0	5.62646e-13	5.62646e-13	1
326	K_pneu_group_11197	6	6	1	0	326	0	5.62646e-13	5.62646e-13	1
326	K_pneu_group_11199	6	6	1	0	326	0	5.62646e-13	5.62646e-13	1
326	K_pneu_group_11200	6	6	1	0	326	0	5.62646e-13	5.62646e-13	1
326	K_pneu_group_11201	6	6	1	0	326	0	5.62646e-13	5.62646e-13	1
326	K_pneu_group_11202	6	6	1	0	326	0	5.62646e-13	5.62646e-13	1
326	K_pneu_group_11204	6	6	1	0	326	0	5.62646e-13	5.62646e-13	1
326	K_pneu_group_11205	6	6	1	0	326	0	5.62646e-13	5.62646e-13	1
326	K_pneu_group_11206	6	6	1	0	326	0	5.62646e-13	5.62646e-13	1
326	K_pneu_group_11207	6	6	1	0	326	0	5.62646e-13	5.62646e-13	1
326	K_pneu_group_11208	6	6	1	0	326	0	5.62646e-13	5.62646e-13	1
326	K_pneu_group_11209	6	6	1	0	326	0	5.62646e-13	5.62646e-13	1
326	K_pneu_group_11210	6	6	1	0	326	0	5.62646e-13	5.62646e-13	1
326	K_pneu_group_11211	6	6	1	0	326	0	5.62646e-13	5.62646e-13	1
326	K_pneu_group_11212	6	6	1	0	326	0	5.62646e-13	5.62646e-13	1
326	K_pneu_group_11217	6	6	1	0	326	0	5.62646e-13	5.62646e-13	1
326	K_pneu_group_11218	6	6	1	0	326	0	5.62646e-13	5.62646e-13	1
326	K_pneu_group_11219	6	6	1	0	326	0	5.62646e-13	5.62646e-13	1
326	K_pneu_group_11220	6	6	1	0	326	0	5.62646e-13	5.62646e-13	1
326	K_pneu_group_11221	6	6	1	0	326	0	5.62646e-13	5.62646e-13	1
326	K_pneu_group_11222	6	6	1	0	326	0	5.62646e-13	5.62646e-13	1
326	K_pneu_group_11223	6	6	1	0	326	0	5.62646e-13	5.62646e-13	1
326	K_pneu_group_11224	6	6	1	0	326	0	5.62646e-13	5.62646e-13	1
326	K_pneu_group_11225	6	6	1	0	326	0	5.62646e-13	5.62646e-13	1
326	K_pneu_group_11226	6	6	1	0	326	0	5.62646e-13	5.62646e-13	1
326	K_pneu_group_11227	6	6	1	0	326	0	5.62646e-13	5.62646e-13	1
326	K_pneu_group_11228	6	6	1	0	326	0	5.62646e-13	5.62646e-13	1
326	K_pneu_group_11229	6	6	1	0	326	0	5.62646e-13	5.62646e-13	1
326	K_pneu_group_11230	6	6	1	0	326	0	5.62646e-13	5.62646e-13	1
326	K_pneu_group_11231	6	6	1	0	326	0	5.62646e-13	5.62646e-13	1
326	K_pneu_group_11232	6	6	1	0	326	0	5.62646e-13	5.62646e-13	1
326	K_pneu_group_11233	6	6	1	0	326	0	5.62646e-13	5.62646e-13	1
326	K_pneu_group_11234	6	6	1	0	326	0	5.62646e-13	5.62646e-13	1
326	K_pneu_group_11235	6	6	1	0	326	0	5.62646e-13	5.62646e-13	1
326	K_pneu_group_11236	6	6	1	0	326	0	5.62646e-13	5.62646e-13	1
326	K_pneu_group_11237	6	6	1	0	326	0	5.62646e-13	5.62646e-13	1
326	K_pneu_group_11238	6	6	1	0	326	0	5.62646e-13	5.62646e-13	1
326	K_pneu_group_11239	6	6	1	0	326	0	5.62646e-13	5.62646e-13	1
326	K_pneu_group_11240	6	6	1	0	326	0	5.62646e-13	5.62646e-13	1
326	K_pneu_group_11278	6	6	1	0	326	0	5.62646e-13	5.62646e-13	1
326	K_pneu_group_11281	6	6	1	0	326	0	5.62646e-13	5.62646e-13	1
326	K_pneu_group_11284	6	6	1	0	326	0	5.62646e-13	5.62646e-13	1
326	K_pneu_group_11287	6	6	1	3	326	0.00920245	4.72622e-11	4.72622e-11	1
326	K_pneu_group_11290	6	6	1	0	326	0	5.62646e-13	5.62646e-13	1
326	K_pneu_group_11293	6	6	1	9	326	0.0276074	2.81604e-09	2.81604e-09	1
326	K_pneu_group_11296	6	6	1	0	326	0	5.62646e-13	5.62646e-13	1
326	K_pneu_group_11299	6	6	1	0	326	0	5.62646e-13	5.62646e-13	1
326	K_pneu_group_11302	6	6	1	1	326	0.00306748	3.93852e-12	3.93852e-12	1
326	K_pneu_group_11308	6	6	1	2	326	0.00613497	1.57541e-11	1.57541e-11	1
326	K_pneu_group_11311	6	6	1	0	326	0	5.62646e-13	5.62646e-13	1
326	K_pneu_group_11314	6	6	1	2	326	0.00613497	1.57541e-11	1.57541e-11	1
326	K_pneu_group_11317	6	6	1	2	326	0.00613497	1.57541e-11	1.57541e-11	1
326	K_pneu_group_11320	6	6	1	0	326	0	5.62646e-13	5.62646e-13	1
326	K_pneu_group_11323	6	6	1	1	326	0.00306748	3.93852e-12	3.93852e-12	1
326	K_pneu_group_11326	6	6	1	0	326	0	5.62646e-13	5.62646e-13	1
326	K_pneu_group_11329	6	6	1	0	326	0	5.62646e-13	5.62646e-13	1
326	K_pneu_group_1133	6	6	1	16	326	0.0490798	4.19807e-08	4.19807e-08	1
326	K_pneu_group_11332	6	6	1	9	326	0.0276074	2.81604e-09	2.81604e-09	1
326	K_pneu_group_11335	6	6	1	9	326	0.0276074	2.81604e-09	2.81604e-09	1
326	K_pneu_group_11338	6	6	1	9	326	0.0276074	2.81604e-09	2.81604e-09	1
326	K_pneu_group_11341	6	6	1	0	326	0	5.62646e-13	5.62646e-13	1
326	K_pneu_group_11344	6	6	1	0	326	0	5.62646e-13	5.62646e-13	1
326	K_pneu_group_11350	6	6	1	0	326	0	5.62646e-13	5.62646e-13	1
326	K_pneu_group_11353	6	6	1	0	326	0	5.62646e-13	5.62646e-13	1
326	K_pneu_group_11356	6	6	1	0	326	0	5.62646e-13	5.62646e-13	1
326	K_pneu_group_11362	6	6	1	0	326	0	5.62646e-13	5.62646e-13	1
326	K_pneu_group_11373	6	6	1	0	326	0	5.62646e-13	5.62646e-13	1
326	K_pneu_group_1242	6	6	1	7	326	0.0214724	9.655e-10	9.655e-10	1
326	K_pneu_group_1257	6	6	1	12	326	0.0368098	1.0445e-08	1.0445e-08	1
326	K_pneu_group_1479	6	6	1	12	326	0.0368098	1.0445e-08	1.0445e-08	1
326	K_pneu_group_1504	6	6	1	16	326	0.0490798	4.19807e-08	4.19807e-08	1
326	K_pneu_group_166	6	6	1	2	326	0.00613497	1.57541e-11	1.57541e-11	1
326	K_pneu_group_18192	6	6	1	16	326	0.0490798	4.19807e-08	4.19807e-08	1
326	K_pneu_group_18549	6	6	1	2	326	0.00613497	1.57541e-11	1.57541e-11	1
326	K_pneu_group_1909	6	6	1	3	326	0.00920245	4.72622e-11	4.72622e-11	1
326	K_pneu_group_1918	6	6	1	0	326	0	5.62646e-13	5.62646e-13	1
326	K_pneu_group_2044	6	6	1	14	326	0.0429448	2.18081e-08	2.18081e-08	1
326	K_pneu_group_2079	6	6	1	3	326	0.00920245	4.72622e-11	4.72622e-11	1
326	K_pneu_group_2084	6	6	1	8	326	0.0245399	1.68962e-09	1.68962e-09	1
326	K_pneu_group_2286	6	6	1	3	326	0.00920245	4.72622e-11	4.72622e-11	1
326	K_pneu_group_231	6	6	1	2	326	0.00613497	1.57541e-11	1.57541e-11	1
326	K_pneu_group_2581	6	6	1	10	326	0.0306748	4.50567e-09	4.50567e-09	1
326	K_pneu_group_2583	6	6	1	12	326	0.0368098	1.0445e-08	1.0445e-08	1
326	K_pneu_group_2744	6	6	1	2	326	0.00613497	1.57541e-11	1.57541e-11	1
326	K_pneu_group_2768	6	6	1	0	326	0	5.62646e-13	5.62646e-13	1
326	K_pneu_group_2772	6	6	1	8	326	0.0245399	1.68962e-09	1.68962e-09	1
326	K_pneu_group_2775	6	6	1	9	326	0.0276074	2.81604e-09	2.81604e-09	1
326	K_pneu_group_3117	6	6	1	2	326	0.00613497	1.57541e-11	1.57541e-11	1
326	K_pneu_group_3166	6	6	1	2	326	0.00613497	1.57541e-11	1.57541e-11	1
326	K_pneu_group_341	6	6	1	9	326	0.0276074	2.81604e-09	2.81604e-09	1
326	K_pneu_group_3512	6	6	1	15	326	0.0460123	3.05314e-08	3.05314e-08	1
326	K_pneu_group_4171	6	6	1	3	326	0.00920245	4.72622e-11	4.72622e-11	1
326	K_pneu_group_4172	6	6	1	4	326	0.0122699	1.18156e-10	1.18156e-10	1
326	K_pneu_group_4173	6	6	1	3	326	0.00920245	4.72622e-11	4.72622e-11	1
326	K_pneu_group_4175	6	6	1	3	326	0.00920245	4.72622e-11	4.72622e-11	1
326	K_pneu_group_4251	6	6	1	9	326	0.0276074	2.81604e-09	2.81604e-09	1
326	K_pneu_group_4254	6	6	1	9	326	0.0276074	2.81604e-09	2.81604e-09	1
326	K_pneu_group_5327	6	6	1	15	326	0.0460123	3.05314e-08	3.05314e-08	1
326	K_pneu_group_5330	6	6	1	16	326	0.0490798	4.19807e-08	4.19807e-08	1
326	K_pneu_group_5331	6	6	1	16	326	0.0490798	4.19807e-08	4.19807e-08	1
326	K_pneu_group_5332	6	6	1	16	326	0.0490798	4.19807e-08	4.19807e-08	1
326	K_pneu_group_5967	6	6	1	3	326	0.00920245	4.72622e-11	4.72622e-11	1
326	K_pneu_group_5970	6	6	1	3	326	0.00920245	4.72622e-11	4.72622e-11	1
326	K_pneu_group_5971	6	6	1	3	326	0.00920245	4.72622e-11	4.72622e-11	1
326	K_pneu_group_5977	6	6	1	3	326	0.00920245	4.72622e-11	4.72622e-11	1
326	K_pneu_group_5978	6	6	1	3	326	0.00920245	4.72622e-11	4.72622e-11	1
326	K_pneu_group_6120	6	6	1	1	326	0.00306748	3.93852e-12	3.93852e-12	1
326	K_pneu_group_6123	6	6	1	0	326	0	5.62646e-13	5.62646e-13	1
326	K_pneu_group_6125	6	6	1	1	326	0.00306748	3.93852e-12	3.93852e-12	1
326	K_pneu_group_6128	6	6	1	8	326	0.0245399	1.68962e-09	1.68962e-09	1
326	K_pneu_group_6131	6	6	1	9	326	0.0276074	2.81604e-09	2.81604e-09	1
326	K_pneu_group_6134	6	6	1	9	326	0.0276074	2.81604e-09	2.81604e-09	1
326	K_pneu_group_6137	6	6	1	9	326	0.0276074	2.81604e-09	2.81604e-09	1
326	K_pneu_group_6143	6	6	1	9	326	0.0276074	2.81604e-09	2.81604e-09	1
326	K_pneu_group_6146	6	6	1	2	326	0.00613497	1.57541e-11	1.57541e-11	1
326	K_pneu_group_6149	6	6	1	9	326	0.0276074	2.81604e-09	2.81604e-09	1
326	K_pneu_group_6152	6	6	1	9	326	0.0276074	2.81604e-09	2.81604e-09	1
326	K_pneu_group_6155	6	6	1	2	326	0.00613497	1.57541e-11	1.57541e-11	1
326	K_pneu_group_7870	6	6	1	15	326	0.0460123	3.05314e-08	3.05314e-08	1
326	K_pneu_group_812	6	6	1	0	326	0	5.62646e-13	5.62646e-13	1
326	K_pneu_group_847	6	6	1	14	326	0.0429448	2.18081e-08	2.18081e-08	1
326	K_pneu_group_867	6	6	1	2	326	0.00613497	1.57541e-11	1.57541e-11	1
326	K_pneu_group_870	6	6	1	0	326	0	5.62646e-13	5.62646e-13	1
326	K_pneu_group_8809	6	6	1	16	326	0.0490798	4.19807e-08	4.19807e-08	1
326	K_pneu_group_8810	6	6	1	16	326	0.0490798	4.19807e-08	4.19807e-08	1
326	K_pneu_group_8812	6	6	1	16	326	0.0490798	4.19807e-08	4.19807e-08	1
326	K_pneu_group_8813	6	6	1	16	326	0.0490798	4.19807e-08	4.19807e-08	1
326	K_pneu_group_9511	6	6	1	4	326	0.0122699	1.18156e-10	1.18156e-10	1
326	K_pneu_group_9512	6	6	1	4	326	0.0122699	1.18156e-10	1.18156e-10	1
326	K_pneu_group_9513	6	6	1	9	326	0.0276074	2.81604e-09	2.81604e-09	1
326	K_pneu_mcpQ	6	6	1	0	326	0	5.62646e-13	5.62646e-13	1
326	K_pneu_oatA_1	6	6	1	0	326	0	5.62646e-13	5.62646e-13	1
326	K_pneu_oatA_2	6	6	1	0	326	0	5.62646e-13	5.62646e-13	1
326	K_pneu_ramB	6	6	1	0	326	0	5.62646e-13	5.62646e-13	1
326	K_pneu_rcsC_2	6	6	1	4	326	0.0122699	1.18156e-10	1.18156e-10	1
326	K_pneu_slt_3	6	6	1	3	326	0.00920245	4.72622e-11	4.72622e-11	1
326	K_pneu_wfeD	6	6	1	0	326	0	5.62646e-13	5.62646e-13	1
326	K_pneu_yvgN	6	6	1	16	326	0.0490798	4.19807e-08	4.19807e-08	1

## Sheet: ST1961
ST	roary_gene	ST_positive	ST_total	ST_proportion	rest_positive	rest_total	rest_proportion	Fisher_exact_pvalue_two-sided	Fisher_exact_pvalue_greater	Fisher_exact_pvalue_less
1961	K_pneu_corA_2	8	8	1	11	324	0.0339506	2.24771e-11	2.24771e-11	1
1961	K_pneu_cysE_2	8	8	1	0	324	0	2.97387e-16	2.97387e-16	1
1961	K_pneu_estP	7	8	0.875	4	324	0.0123457	3.15513e-11	3.15513e-11	1
1961	K_pneu_etp	8	8	1	0	324	0	2.97387e-16	2.97387e-16	1
1961	K_pneu_exoX_2	8	8	1	11	324	0.0339506	2.24771e-11	2.24771e-11	1
1961	K_pneu_group_10165	8	8	1	0	324	0	2.97387e-16	2.97387e-16	1
1961	K_pneu_group_10172	8	8	1	0	324	0	2.97387e-16	2.97387e-16	1
1961	K_pneu_group_10661	8	8	1	7	324	0.0216049	1.91369e-12	1.91369e-12	1
1961	K_pneu_group_10669	7	8	0.875	5	324	0.0154321	7.5517e-11	7.5517e-11	1
1961	K_pneu_group_10685	7	8	0.875	0	324	0	9.66508e-14	9.66508e-14	1
1961	K_pneu_group_1087	8	8	1	0	324	0	2.97387e-16	2.97387e-16	1
1961	K_pneu_group_11017	7	8	0.875	11	324	0.0339506	2.98472e-09	2.98472e-09	1
1961	K_pneu_group_11019	7	8	0.875	11	324	0.0339506	2.98472e-09	2.98472e-09	1
1961	K_pneu_group_11020	7	8	0.875	10	324	0.0308642	1.82906e-09	1.82906e-09	1
1961	K_pneu_group_11030	7	8	0.875	10	324	0.0308642	1.82906e-09	1.82906e-09	1
1961	K_pneu_group_11031	7	8	0.875	10	324	0.0308642	1.82906e-09	1.82906e-09	1
1961	K_pneu_group_11378	7	8	0.875	3	324	0.00925926	1.15044e-11	1.15044e-11	1
1961	K_pneu_group_11379	7	8	0.875	3	324	0.00925926	1.15044e-11	1.15044e-11	1
1961	K_pneu_group_1149	8	8	1	12	324	0.037037	3.74618e-11	3.74618e-11	1
1961	K_pneu_group_11644	8	8	1	0	324	0	2.97387e-16	2.97387e-16	1
1961	K_pneu_group_11645	8	8	1	0	324	0	2.97387e-16	2.97387e-16	1
1961	K_pneu_group_11646	8	8	1	1	324	0.00308642	2.67648e-15	2.67648e-15	1
1961	K_pneu_group_11648	8	8	1	0	324	0	2.97387e-16	2.97387e-16	1
1961	K_pneu_group_11649	8	8	1	0	324	0	2.97387e-16	2.97387e-16	1
1961	K_pneu_group_11650	8	8	1	0	324	0	2.97387e-16	2.97387e-16	1
1961	K_pneu_group_11652	7	8	0.875	0	324	0	9.66508e-14	9.66508e-14	1
1961	K_pneu_group_11654	8	8	1	0	324	0	2.97387e-16	2.97387e-16	1
1961	K_pneu_group_11655	8	8	1	0	324	0	2.97387e-16	2.97387e-16	1
1961	K_pneu_group_11657	8	8	1	0	324	0	2.97387e-16	2.97387e-16	1
1961	K_pneu_group_11658	8	8	1	0	324	0	2.97387e-16	2.97387e-16	1
1961	K_pneu_group_11659	8	8	1	0	324	0	2.97387e-16	2.97387e-16	1
1961	K_pneu_group_11660	8	8	1	0	324	0	2.97387e-16	2.97387e-16	1
1961	K_pneu_group_11661	8	8	1	0	324	0	2.97387e-16	2.97387e-16	1
1961	K_pneu_group_11662	8	8	1	0	324	0	2.97387e-16	2.97387e-16	1
1961	K_pneu_group_11664	8	8	1	0	324	0	2.97387e-16	2.97387e-16	1
1961	K_pneu_group_11667	7	8	0.875	1	324	0.00308642	7.71125e-13	7.71125e-13	1
1961	K_pneu_group_11668	7	8	0.875	9	324	0.0277778	1.07889e-09	1.07889e-09	1
1961	K_pneu_group_11696	8	8	1	11	324	0.0339506	2.24771e-11	2.24771e-11	1
1961	K_pneu_group_11700	8	8	1	10	324	0.0308642	1.30131e-11	1.30131e-11	1
1961	K_pneu_group_11702	8	8	1	11	324	0.0339506	2.24771e-11	2.24771e-11	1
1961	K_pneu_group_11704	8	8	1	11	324	0.0339506	2.24771e-11	2.24771e-11	1
1961	K_pneu_group_11706	7	8	0.875	11	324	0.0339506	2.98472e-09	2.98472e-09	1
1961	K_pneu_group_11707	8	8	1	11	324	0.0339506	2.24771e-11	2.24771e-11	1
1961	K_pneu_group_11709	8	8	1	11	324	0.0339506	2.24771e-11	2.24771e-11	1
1961	K_pneu_group_11712	8	8	1	11	324	0.0339506	2.24771e-11	2.24771e-11	1
1961	K_pneu_group_11714	8	8	1	11	324	0.0339506	2.24771e-11	2.24771e-11	1
1961	K_pneu_group_11715	8	8	1	11	324	0.0339506	2.24771e-11	2.24771e-11	1
1961	K_pneu_group_11716	8	8	1	11	324	0.0339506	2.24771e-11	2.24771e-11	1
1961	K_pneu_group_11717	8	8	1	11	324	0.0339506	2.24771e-11	2.24771e-11	1
1961	K_pneu_group_11719	8	8	1	11	324	0.0339506	2.24771e-11	2.24771e-11	1
1961	K_pneu_group_11720	8	8	1	11	324	0.0339506	2.24771e-11	2.24771e-11	1
1961	K_pneu_group_11721	8	8	1	11	324	0.0339506	2.24771e-11	2.24771e-11	1
1961	K_pneu_group_11722	8	8	1	11	324	0.0339506	2.24771e-11	2.24771e-11	1
1961	K_pneu_group_11723	8	8	1	11	324	0.0339506	2.24771e-11	2.24771e-11	1
1961	K_pneu_group_11725	8	8	1	11	324	0.0339506	2.24771e-11	2.24771e-11	1
1961	K_pneu_group_11726	8	8	1	11	324	0.0339506	2.24771e-11	2.24771e-11	1
1961	K_pneu_group_11727	8	8	1	11	324	0.0339506	2.24771e-11	2.24771e-11	1
1961	K_pneu_group_11728	8	8	1	12	324	0.037037	3.74618e-11	3.74618e-11	1
1961	K_pneu_group_11729	8	8	1	12	324	0.037037	3.74618e-11	3.74618e-11	1
1961	K_pneu_group_11730	8	8	1	11	324	0.0339506	2.24771e-11	2.24771e-11	1
1961	K_pneu_group_11734	8	8	1	11	324	0.0339506	2.24771e-11	2.24771e-11	1
1961	K_pneu_group_11736	8	8	1	11	324	0.0339506	2.24771e-11	2.24771e-11	1
1961	K_pneu_group_11737	8	8	1	11	324	0.0339506	2.24771e-11	2.24771e-11	1
1961	K_pneu_group_11738	8	8	1	11	324	0.0339506	2.24771e-11	2.24771e-11	1
1961	K_pneu_group_11739	8	8	1	11	324	0.0339506	2.24771e-11	2.24771e-11	1
1961	K_pneu_group_1194	8	8	1	13	324	0.0401235	6.05153e-11	6.05153e-11	1
1961	K_pneu_group_1415	7	8	0.875	13	324	0.0401235	7.23014e-09	7.23014e-09	1
1961	K_pneu_group_1417	7	8	0.875	11	324	0.0339506	2.98472e-09	2.98472e-09	1
1961	K_pneu_group_1419	8	8	1	9	324	0.0277778	7.22948e-12	7.22948e-12	1
1961	K_pneu_group_1540	7	8	0.875	13	324	0.0401235	7.23014e-09	7.23014e-09	1
1961	K_pneu_group_1576	7	8	0.875	12	324	0.037037	4.7127e-09	4.7127e-09	1
1961	K_pneu_group_18728	8	8	1	9	324	0.0277778	7.22948e-12	7.22948e-12	1
1961	K_pneu_group_18733	8	8	1	1	324	0.00308642	2.67648e-15	2.67648e-15	1
1961	K_pneu_group_1895	7	8	0.875	16	324	0.0493827	2.26739e-08	2.26739e-08	1
1961	K_pneu_group_1920	8	8	1	11	324	0.0339506	2.24771e-11	2.24771e-11	1
1961	K_pneu_group_19960	7	8	0.875	1	324	0.00308642	7.71125e-13	7.71125e-13	1
1961	K_pneu_group_19970	7	8	0.875	7	324	0.0216049	3.25454e-10	3.25454e-10	1
1961	K_pneu_group_2109	8	8	1	1	324	0.00308642	2.67648e-15	2.67648e-15	1
1961	K_pneu_group_2176	7	8	0.875	3	324	0.00925926	1.15044e-11	1.15044e-11	1
1961	K_pneu_group_228	7	8	0.875	3	324	0.00925926	1.15044e-11	1.15044e-11	1
1961	K_pneu_group_2411	8	8	1	9	324	0.0277778	7.22948e-12	7.22948e-12	1
1961	K_pneu_group_2581	7	8	0.875	9	324	0.0277778	1.07889e-09	1.07889e-09	1
1961	K_pneu_group_2583	8	8	1	10	324	0.0308642	1.30131e-11	1.30131e-11	1
1961	K_pneu_group_2716	7	8	0.875	14	324	0.0432099	1.08149e-08	1.08149e-08	1
1961	K_pneu_group_2722	7	8	0.875	16	324	0.0493827	2.26739e-08	2.26739e-08	1
1961	K_pneu_group_2766	7	8	0.875	8	324	0.0246914	6.08552e-10	6.08552e-10	1
1961	K_pneu_group_2767	7	8	0.875	1	324	0.00308642	7.71125e-13	7.71125e-13	1
1961	K_pneu_group_3103	8	8	1	0	324	0	2.97387e-16	2.97387e-16	1
1961	K_pneu_group_3374	8	8	1	3	324	0.00925926	4.90689e-14	4.90689e-14	1
1961	K_pneu_group_3684	8	8	1	5	324	0.0154321	3.82737e-13	3.82737e-13	1
1961	K_pneu_group_3688	7	8	0.875	13	324	0.0401235	7.23014e-09	7.23014e-09	1
1961	K_pneu_group_3690	7	8	0.875	13	324	0.0401235	7.23014e-09	7.23014e-09	1
1961	K_pneu_group_3745	7	8	0.875	3	324	0.00925926	1.15044e-11	1.15044e-11	1
1961	K_pneu_group_3766	8	8	1	2	324	0.00617284	1.33824e-14	1.33824e-14	1
1961	K_pneu_group_402	8	8	1	10	324	0.0308642	1.30131e-11	1.30131e-11	1
1961	K_pneu_group_4132	7	8	0.875	15	324	0.0462963	1.58175e-08	1.58175e-08	1
1961	K_pneu_group_4216	7	8	0.875	1	324	0.00308642	7.71125e-13	7.71125e-13	1
1961	K_pneu_group_4222	7	8	0.875	5	324	0.0154321	7.5517e-11	7.5517e-11	1
1961	K_pneu_group_4236	7	8	0.875	12	324	0.037037	4.7127e-09	4.7127e-09	1
1961	K_pneu_group_4258	7	8	0.875	2	324	0.00617284	3.46069e-12	3.46069e-12	1
1961	K_pneu_group_441	8	8	1	13	324	0.0401235	6.05153e-11	6.05153e-11	1
1961	K_pneu_group_4511	7	8	0.875	3	324	0.00925926	1.15044e-11	1.15044e-11	1
1961	K_pneu_group_472	7	8	0.875	1	324	0.00308642	7.71125e-13	7.71125e-13	1
1961	K_pneu_group_5321	8	8	1	13	324	0.0401235	6.05153e-11	6.05153e-11	1
1961	K_pneu_group_5714	8	8	1	13	324	0.0401235	6.05153e-11	6.05153e-11	1
1961	K_pneu_group_5826	7	8	0.875	16	324	0.0493827	2.26739e-08	2.26739e-08	1
1961	K_pneu_group_6097	7	8	0.875	11	324	0.0339506	2.98472e-09	2.98472e-09	1
1961	K_pneu_group_6098	7	8	0.875	11	324	0.0339506	2.98472e-09	2.98472e-09	1
1961	K_pneu_group_6102	7	8	0.875	1	324	0.00308642	7.71125e-13	7.71125e-13	1
1961	K_pneu_group_6159	7	8	0.875	3	324	0.00925926	1.15044e-11	1.15044e-11	1
1961	K_pneu_group_6208	8	8	1	12	324	0.037037	3.74618e-11	3.74618e-11	1
1961	K_pneu_group_6209	8	8	1	12	324	0.037037	3.74618e-11	3.74618e-11	1
1961	K_pneu_group_6247	7	8	0.875	12	324	0.037037	4.7127e-09	4.7127e-09	1
1961	K_pneu_group_646	7	8	0.875	1	324	0.00308642	7.71125e-13	7.71125e-13	1
1961	K_pneu_group_6662	7	8	0.875	3	324	0.00925926	1.15044e-11	1.15044e-11	1
1961	K_pneu_group_6665	8	8	1	16	324	0.0493827	2.1872e-10	2.1872e-10	1
1961	K_pneu_group_70	8	8	1	11	324	0.0339506	2.24771e-11	2.24771e-11	1
1961	K_pneu_group_71	8	8	1	11	324	0.0339506	2.24771e-11	2.24771e-11	1
1961	K_pneu_group_791	8	8	1	0	324	0	2.97387e-16	2.97387e-16	1
1961	K_pneu_group_792	8	8	1	0	324	0	2.97387e-16	2.97387e-16	1
1961	K_pneu_group_82	7	8	0.875	4	324	0.0123457	3.15513e-11	3.15513e-11	1
1961	K_pneu_group_844	7	8	0.875	12	324	0.037037	4.7127e-09	4.7127e-09	1
1961	K_pneu_group_857	7	8	0.875	10	324	0.0308642	1.82906e-09	1.82906e-09	1
1961	K_pneu_group_886	7	8	0.875	2	324	0.00617284	3.46069e-12	3.46069e-12	1
1961	K_pneu_group_9197	8	8	1	13	324	0.0401235	6.05153e-11	6.05153e-11	1
1961	K_pneu_group_9283	7	8	0.875	5	324	0.0154321	7.5517e-11	7.5517e-11	1
1961	K_pneu_group_93	7	8	0.875	10	324	0.0308642	1.82906e-09	1.82906e-09	1
1961	K_pneu_gtf1	8	8	1	0	324	0	2.97387e-16	2.97387e-16	1
1961	K_pneu_higB_2	7	8	0.875	11	324	0.0339506	2.98472e-09	2.98472e-09	1
1961	K_pneu_hin_7	8	8	1	10	324	0.0308642	1.30131e-11	1.30131e-11	1
1961	K_pneu_hsdM_2	7	8	0.875	15	324	0.0462963	1.58175e-08	1.58175e-08	1
1961	K_pneu_hutH_2	7	8	0.875	10	324	0.0308642	1.82906e-09	1.82906e-09	1
1961	K_pneu_hutI_2	7	8	0.875	11	324	0.0339506	2.98472e-09	2.98472e-09	1
1961	K_pneu_hutU_2	7	8	0.875	10	324	0.0308642	1.82906e-09	1.82906e-09	1
1961	K_pneu_lon_3	8	8	1	3	324	0.00925926	4.90689e-14	4.90689e-14	1
1961	K_pneu_mobA_2	8	8	1	11	324	0.0339506	2.24771e-11	2.24771e-11	1
1961	K_pneu_msrA_2	8	8	1	12	324	0.037037	3.74618e-11	3.74618e-11	1
1961	K_pneu_nhoA_2	7	8	0.875	10	324	0.0308642	1.82906e-09	1.82906e-09	1
1961	K_pneu_opuBB_1	7	8	0.875	10	324	0.0308642	1.82906e-09	1.82906e-09	1
1961	K_pneu_opuBB_2	7	8	0.875	10	324	0.0308642	1.82906e-09	1.82906e-09	1
1961	K_pneu_opuCC	7	8	0.875	10	324	0.0308642	1.82906e-09	1.82906e-09	1
1961	K_pneu_osmV	7	8	0.875	10	324	0.0308642	1.82906e-09	1.82906e-09	1
1961	K_pneu_paeR7IR	8	8	1	11	324	0.0339506	2.24771e-11	2.24771e-11	1
1961	K_pneu_ves_2	7	8	0.875	10	324	0.0308642	1.82906e-09	1.82906e-09	1
1961	K_pneu_yfcG_3	8	8	1	11	324	0.0339506	2.24771e-11	2.24771e-11	1
1961	K_pneu_yvoA_2	7	8	0.875	10	324	0.0308642	1.82906e-09	1.82906e-09	1

## Sheet: ST512
ST	roary_gene	ST_positive	ST_total	ST_proportion	rest_positive	rest_total	rest_proportion	Fisher_exact_pvalue_two-sided	Fisher_exact_pvalue_greater	Fisher_exact_pvalue_less
512	K_pneu_abgB_2	27	27	1	4	305	0.0131148	8.62898e-36	8.62898e-36	1
512	K_pneu_ant1_2	26	27	0.962963	3	305	0.00983607	3.0374e-34	3.0374e-34	1
512	K_pneu_azoR1	27	27	1	3	305	0.00983607	1.11342e-36	1.11342e-36	1
512	K_pneu_bfpA	27	27	1	4	305	0.0131148	8.62898e-36	8.62898e-36	1
512	K_pneu_group_10087	27	27	1	3	305	0.00983607	1.11342e-36	1.11342e-36	1
512	K_pneu_group_1032	26	27	0.962963	8	305	0.0262295	1.48527e-30	1.48527e-30	1
512	K_pneu_group_17545	26	27	0.962963	4	305	0.0131148	2.27081e-33	2.27081e-33	1
512	K_pneu_group_176	27	27	1	4	305	0.0131148	8.62898e-36	8.62898e-36	1
512	K_pneu_group_17759	27	27	1	3	305	0.00983607	1.11342e-36	1.11342e-36	1
512	K_pneu_group_1810	23	27	0.851852	15	305	0.0491803	1.30519e-21	1.30519e-21	1
512	K_pneu_group_18354	27	27	1	3	305	0.00983607	1.11342e-36	1.11342e-36	1
512	K_pneu_group_18798	27	27	1	3	305	0.00983607	1.11342e-36	1.11342e-36	1
512	K_pneu_group_1883	26	27	0.962963	3	305	0.00983607	3.0374e-34	3.0374e-34	1
512	K_pneu_group_19321	23	27	0.851852	3	305	0.00983607	2.55828e-28	2.55828e-28	1
512	K_pneu_group_19324	27	27	1	3	305	0.00983607	1.11342e-36	1.11342e-36	1
512	K_pneu_group_19957	27	27	1	3	305	0.00983607	1.11342e-36	1.11342e-36	1
512	K_pneu_group_2710	27	27	1	11	305	0.0360656	3.3e-31	3.3e-31	1
512	K_pneu_group_2714	27	27	1	5	305	0.0163934	5.52254e-35	5.52254e-35	1
512	K_pneu_group_2936	26	27	0.962963	8	305	0.0262295	1.48527e-30	1.48527e-30	1
512	K_pneu_group_337	27	27	1	13	305	0.042623	3.3e-30	3.3e-30	1
512	K_pneu_group_3627	23	27	0.851852	4	305	0.0131148	1.70522e-27	1.70522e-27	1
512	K_pneu_group_4042	27	27	1	12	305	0.0393443	1.0725e-30	1.0725e-30	1
512	K_pneu_group_4045	27	27	1	1	305	0.00327869	7.67873e-39	7.67873e-39	1
512	K_pneu_group_4049	27	27	1	8	305	0.0262295	6.45447e-33	6.45447e-33	1
512	K_pneu_group_4052	27	27	1	11	305	0.0360656	3.3e-31	3.3e-31	1
512	K_pneu_group_4054	27	27	1	11	305	0.0360656	3.3e-31	3.3e-31	1
512	K_pneu_group_4055	27	27	1	13	305	0.042623	3.3e-30	3.3e-30	1
512	K_pneu_group_4057	27	27	1	13	305	0.042623	3.3e-30	3.3e-30	1
512	K_pneu_group_4060	25	27	0.925926	3	305	0.00983607	4.14088e-32	4.14088e-32	1
512	K_pneu_group_4064	27	27	1	6	305	0.0196721	3.0374e-34	3.0374e-34	1
512	K_pneu_group_4065	27	27	1	9	305	0.0295082	2.58179e-32	2.58179e-32	1
512	K_pneu_group_447	27	27	1	13	305	0.042623	3.3e-30	3.3e-30	1
512	K_pneu_group_5045	23	27	0.851852	15	305	0.0491803	1.30519e-21	1.30519e-21	1
512	K_pneu_group_541	27	27	1	2	305	0.00655738	1.11342e-37	1.11342e-37	1
512	K_pneu_group_5681	27	27	1	10	305	0.0327869	9.55262e-32	9.55262e-32	1
512	K_pneu_group_5682	27	27	1	5	305	0.0163934	5.52254e-35	5.52254e-35	1
512	K_pneu_group_5683	27	27	1	13	305	0.042623	3.3e-30	3.3e-30	1
512	K_pneu_group_5684	27	27	1	13	305	0.042623	3.3e-30	3.3e-30	1
512	K_pneu_group_5685	27	27	1	13	305	0.042623	3.3e-30	3.3e-30	1
512	K_pneu_group_5686	27	27	1	13	305	0.042623	3.3e-30	3.3e-30	1
512	K_pneu_group_5687	27	27	1	12	305	0.0393443	1.0725e-30	1.0725e-30	1
512	K_pneu_group_5688	27	27	1	12	305	0.0393443	1.0725e-30	1.0725e-30	1
512	K_pneu_group_5694	27	27	1	10	305	0.0327869	9.55262e-32	9.55262e-32	1
512	K_pneu_group_5695	27	27	1	10	305	0.0327869	9.55262e-32	9.55262e-32	1
512	K_pneu_group_5696	27	27	1	4	305	0.0131148	8.62898e-36	8.62898e-36	1
512	K_pneu_group_5697	27	27	1	10	305	0.0327869	9.55262e-32	9.55262e-32	1
512	K_pneu_group_5698	27	27	1	8	305	0.0262295	6.45447e-33	6.45447e-33	1
512	K_pneu_group_5699	27	27	1	3	305	0.00983607	1.11342e-36	1.11342e-36	1
512	K_pneu_group_9069	27	27	1	2	305	0.00655738	1.11342e-37	1.11342e-37	1
512	K_pneu_group_9071	27	27	1	5	305	0.0163934	5.52254e-35	5.52254e-35	1
512	K_pneu_group_9074	27	27	1	12	305	0.0393443	1.0725e-30	1.0725e-30	1
512	K_pneu_group_9077	27	27	1	3	305	0.00983607	1.11342e-36	1.11342e-36	1
512	K_pneu_group_9089	27	27	1	3	305	0.00983607	1.11342e-36	1.11342e-36	1
512	K_pneu_group_9092	27	27	1	3	305	0.00983607	1.11342e-36	1.11342e-36	1
512	K_pneu_group_9095	27	27	1	3	305	0.00983607	1.11342e-36	1.11342e-36	1
512	K_pneu_group_9098	27	27	1	3	305	0.00983607	1.11342e-36	1.11342e-36	1
512	K_pneu_group_9101	27	27	1	3	305	0.00983607	1.11342e-36	1.11342e-36	1
512	K_pneu_group_9105	27	27	1	1	305	0.00327869	7.67873e-39	7.67873e-39	1
512	K_pneu_group_9107	27	27	1	3	305	0.00983607	1.11342e-36	1.11342e-36	1
512	K_pneu_group_9108	27	27	1	12	305	0.0393443	1.0725e-30	1.0725e-30	1
512	K_pneu_group_9109	27	27	1	13	305	0.042623	3.3e-30	3.3e-30	1
512	K_pneu_group_9110	27	27	1	13	305	0.042623	3.3e-30	3.3e-30	1
512	K_pneu_group_9111	27	27	1	13	305	0.042623	3.3e-30	3.3e-30	1
512	K_pneu_group_9112	27	27	1	13	305	0.042623	3.3e-30	3.3e-30	1
512	K_pneu_group_9113	27	27	1	3	305	0.00983607	1.11342e-36	1.11342e-36	1
512	K_pneu_group_9114	27	27	1	3	305	0.00983607	1.11342e-36	1.11342e-36	1
512	K_pneu_group_9115	27	27	1	3	305	0.00983607	1.11342e-36	1.11342e-36	1
512	K_pneu_group_9116	27	27	1	3	305	0.00983607	1.11342e-36	1.11342e-36	1
512	K_pneu_group_9117	27	27	1	3	305	0.00983607	1.11342e-36	1.11342e-36	1
512	K_pneu_group_9118	27	27	1	3	305	0.00983607	1.11342e-36	1.11342e-36	1
512	K_pneu_group_9120	27	27	1	3	305	0.00983607	1.11342e-36	1.11342e-36	1
512	K_pneu_group_9122	27	27	1	3	305	0.00983607	1.11342e-36	1.11342e-36	1
512	K_pneu_group_9123	27	27	1	3	305	0.00983607	1.11342e-36	1.11342e-36	1
512	K_pneu_group_9125	27	27	1	3	305	0.00983607	1.11342e-36	1.11342e-36	1
512	K_pneu_group_9126	27	27	1	3	305	0.00983607	1.11342e-36	1.11342e-36	1
512	K_pneu_group_9127	27	27	1	3	305	0.00983607	1.11342e-36	1.11342e-36	1
512	K_pneu_group_9128	27	27	1	3	305	0.00983607	1.11342e-36	1.11342e-36	1
512	K_pneu_group_9130	27	27	1	3	305	0.00983607	1.11342e-36	1.11342e-36	1
512	K_pneu_group_9131	27	27	1	3	305	0.00983607	1.11342e-36	1.11342e-36	1
512	K_pneu_group_9132	27	27	1	3	305	0.00983607	1.11342e-36	1.11342e-36	1
512	K_pneu_group_9134	27	27	1	8	305	0.0262295	6.45447e-33	6.45447e-33	1
512	K_pneu_group_9135	27	27	1	10	305	0.0327869	9.55262e-32	9.55262e-32	1
512	K_pneu_group_9136	27	27	1	10	305	0.0327869	9.55262e-32	9.55262e-32	1
512	K_pneu_group_9137	27	27	1	8	305	0.0262295	6.45447e-33	6.45447e-33	1
512	K_pneu_group_9138	27	27	1	3	305	0.00983607	1.11342e-36	1.11342e-36	1
512	K_pneu_group_9139	27	27	1	3	305	0.00983607	1.11342e-36	1.11342e-36	1
512	K_pneu_group_9140	27	27	1	9	305	0.0295082	2.58179e-32	2.58179e-32	1
512	K_pneu_group_9141	27	27	1	9	305	0.0295082	2.58179e-32	2.58179e-32	1
512	K_pneu_group_9142	27	27	1	9	305	0.0295082	2.58179e-32	2.58179e-32	1
512	K_pneu_group_9144	27	27	1	5	305	0.0163934	5.52254e-35	5.52254e-35	1
512	K_pneu_group_9146	27	27	1	3	305	0.00983607	1.11342e-36	1.11342e-36	1
512	K_pneu_group_9147	27	27	1	4	305	0.0131148	8.62898e-36	8.62898e-36	1
512	K_pneu_group_9148	27	27	1	4	305	0.0131148	8.62898e-36	8.62898e-36	1
512	K_pneu_group_9154	27	27	1	3	305	0.00983607	1.11342e-36	1.11342e-36	1
512	K_pneu_group_9155	27	27	1	3	305	0.00983607	1.11342e-36	1.11342e-36	1
512	K_pneu_group_9156	27	27	1	3	305	0.00983607	1.11342e-36	1.11342e-36	1
512	K_pneu_group_9157	27	27	1	3	305	0.00983607	1.11342e-36	1.11342e-36	1
512	K_pneu_group_9158	27	27	1	3	305	0.00983607	1.11342e-36	1.11342e-36	1
512	K_pneu_group_9159	27	27	1	3	305	0.00983607	1.11342e-36	1.11342e-36	1
512	K_pneu_group_961	23	27	0.851852	3	305	0.00983607	2.55828e-28	2.55828e-28	1
512	K_pneu_hns_1	27	27	1	9	305	0.0295082	2.58179e-32	2.58179e-32	1
512	K_pneu_imm	26	27	0.962963	15	305	0.0491803	5.07181e-27	5.07181e-27	1
512	K_pneu_mobA_1	27	27	1	3	305	0.00983607	1.11342e-36	1.11342e-36	1
512	K_pneu_pytH	27	27	1	3	305	0.00983607	1.11342e-36	1.11342e-36	1
512	K_pneu_rfbX	27	27	1	3	305	0.00983607	1.11342e-36	1.11342e-36	1
512	K_pneu_tnpR_2	24	27	0.888889	3	305	0.00983607	3.76044e-30	3.76044e-30	1
512	K_pneu_wbgU_1	27	27	1	13	305	0.042623	3.3e-30	3.3e-30	1

## Sheet: ST405
ST	roary_gene	ST_positive	ST_total	ST_proportion	rest_positive	rest_total	rest_proportion	Fisher_exact_pvalue_two-sided	Fisher_exact_pvalue_greater	Fisher_exact_pvalue_less
405	K_pneu_adrA	13	13	1	4	319	0.0125392	3.15791e-20	3.15791e-20	1
405	K_pneu_adrB_4	13	13	1	13	319	0.0407524	1.38001e-16	1.38001e-16	1
405	K_pneu_ail	13	13	1	13	319	0.0407524	1.38001e-16	1.38001e-16	1
405	K_pneu_amt	13	13	1	2	319	0.00626959	1.3932e-21	1.3932e-21	1
405	K_pneu_atoA	13	13	1	0	319	0	1.32685e-23	1.32685e-23	1
405	K_pneu_atoB	13	13	1	0	319	0	1.32685e-23	1.32685e-23	1
405	K_pneu_atoD	13	13	1	0	319	0	1.32685e-23	1.32685e-23	1
405	K_pneu_atoE	13	13	1	0	319	0	1.32685e-23	1.32685e-23	1
405	K_pneu_betC_2	13	13	1	3	319	0.00940439	7.43039e-21	7.43039e-21	1
405	K_pneu_chuR_3	13	13	1	3	319	0.00940439	7.43039e-21	7.43039e-21	1
405	K_pneu_citG_4	13	13	1	10	319	0.031348	1.51801e-17	1.51801e-17	1
405	K_pneu_cpsD	13	13	1	0	319	0	1.32685e-23	1.32685e-23	1
405	K_pneu_crcB_1	13	13	1	2	319	0.00626959	1.3932e-21	1.3932e-21	1
405	K_pneu_crcB_2	13	13	1	2	319	0.00626959	1.3932e-21	1.3932e-21	1
405	K_pneu_cvaA_1	12	13	0.923077	2	319	0.00626959	3.84151e-19	3.84151e-19	1
405	K_pneu_dapA_4	13	13	1	10	319	0.031348	1.51801e-17	1.51801e-17	1
405	K_pneu_deaD_2	12	13	0.923077	1	319	0.0031348	5.50379e-20	5.50379e-20	1
405	K_pneu_dlgD	13	13	1	1	319	0.0031348	1.8576e-22	1.8576e-22	1
405	K_pneu_elmGT	12	13	0.923077	2	319	0.00626959	3.84151e-19	3.84151e-19	1
405	K_pneu_emrY	13	13	1	2	319	0.00626959	1.3932e-21	1.3932e-21	1
405	K_pneu_esiB	13	13	1	1	319	0.0031348	1.8576e-22	1.8576e-22	1
405	K_pneu_evgA_2	13	13	1	1	319	0.0031348	1.8576e-22	1.8576e-22	1
405	K_pneu_evgA_3	13	13	1	1	319	0.0031348	1.8576e-22	1.8576e-22	1
405	K_pneu_evgA_4	13	13	1	2	319	0.00626959	1.3932e-21	1.3932e-21	1
405	K_pneu_evgS_2	13	13	1	1	319	0.0031348	1.8576e-22	1.8576e-22	1
405	K_pneu_evgS_3	13	13	1	2	319	0.00626959	1.3932e-21	1.3932e-21	1
405	K_pneu_fes_1	12	13	0.923077	2	319	0.00626959	3.84151e-19	3.84151e-19	1
405	K_pneu_group_1017	12	13	0.923077	2	319	0.00626959	3.84151e-19	3.84151e-19	1
405	K_pneu_group_1023	13	13	1	1	319	0.0031348	1.8576e-22	1.8576e-22	1
405	K_pneu_group_1698	13	13	1	8	319	0.0250784	2.70002e-18	2.70002e-18	1
405	K_pneu_group_1772	13	13	1	4	319	0.0125392	3.15791e-20	3.15791e-20	1
405	K_pneu_group_181	13	13	1	0	319	0	1.32685e-23	1.32685e-23	1
405	K_pneu_group_18340	12	13	0.923077	1	319	0.0031348	5.50379e-20	5.50379e-20	1
405	K_pneu_group_186	12	13	0.923077	0	319	0	4.24594e-21	4.24594e-21	1
405	K_pneu_group_1988	13	13	1	11	319	0.0344828	3.31202e-17	3.31202e-17	1
405	K_pneu_group_2001	12	13	0.923077	0	319	0	4.24594e-21	4.24594e-21	1
405	K_pneu_group_2008	13	13	1	13	319	0.0407524	1.38001e-16	1.38001e-16	1
405	K_pneu_group_2009	13	13	1	11	319	0.0344828	3.31202e-17	3.31202e-17	1
405	K_pneu_group_2010	13	13	1	11	319	0.0344828	3.31202e-17	3.31202e-17	1
405	K_pneu_group_2113	13	13	1	7	319	0.0219436	1.02858e-18	1.02858e-18	1
405	K_pneu_group_2186	13	13	1	10	319	0.031348	1.51801e-17	1.51801e-17	1
405	K_pneu_group_2274	13	13	1	2	319	0.00626959	1.3932e-21	1.3932e-21	1
405	K_pneu_group_2383	13	13	1	0	319	0	1.32685e-23	1.32685e-23	1
405	K_pneu_group_2550	12	13	0.923077	1	319	0.0031348	5.50379e-20	5.50379e-20	1
405	K_pneu_group_2601	13	13	1	14	319	0.0438871	2.66145e-16	2.66145e-16	1
405	K_pneu_group_2602	13	13	1	4	319	0.0125392	3.15791e-20	3.15791e-20	1
405	K_pneu_group_2615	12	13	0.923077	14	319	0.0438871	3.935e-14	3.935e-14	1
405	K_pneu_group_2669	12	13	0.923077	13	319	0.0407524	2.12521e-14	2.12521e-14	1
405	K_pneu_group_2673	12	13	0.923077	13	319	0.0407524	2.12521e-14	2.12521e-14	1
405	K_pneu_group_2685	13	13	1	11	319	0.0344828	3.31202e-17	3.31202e-17	1
405	K_pneu_group_2696	13	13	1	11	319	0.0344828	3.31202e-17	3.31202e-17	1
405	K_pneu_group_2697	13	13	1	8	319	0.0250784	2.70002e-18	2.70002e-18	1
405	K_pneu_group_2807	12	13	0.923077	1	319	0.0031348	5.50379e-20	5.50379e-20	1
405	K_pneu_group_2831	13	13	1	4	319	0.0125392	3.15791e-20	3.15791e-20	1
405	K_pneu_group_2947	13	13	1	9	319	0.0282132	6.60004e-18	6.60004e-18	1
405	K_pneu_group_2976	13	13	1	4	319	0.0125392	3.15791e-20	3.15791e-20	1
405	K_pneu_group_2978	13	13	1	4	319	0.0125392	3.15791e-20	3.15791e-20	1
405	K_pneu_group_2980	13	13	1	12	319	0.0376176	6.90004e-17	6.90004e-17	1
405	K_pneu_group_3018	13	13	1	3	319	0.00940439	7.43039e-21	7.43039e-21	1
405	K_pneu_group_3044	13	13	1	15	319	0.0470219	4.96803e-16	4.96803e-16	1
405	K_pneu_group_3058	12	13	0.923077	10	319	0.031348	2.66642e-15	2.66642e-15	1
405	K_pneu_group_3132	12	13	0.923077	0	319	0	4.24594e-21	4.24594e-21	1
405	K_pneu_group_3174	12	13	0.923077	1	319	0.0031348	5.50379e-20	5.50379e-20	1
405	K_pneu_group_3176	13	13	1	0	319	0	1.32685e-23	1.32685e-23	1
405	K_pneu_group_3512	12	13	0.923077	9	319	0.0282132	1.21561e-15	1.21561e-15	1
405	K_pneu_group_385	13	13	1	13	319	0.0407524	1.38001e-16	1.38001e-16	1
405	K_pneu_group_3902	13	13	1	12	319	0.0376176	6.90004e-17	6.90004e-17	1
405	K_pneu_group_3905	13	13	1	13	319	0.0407524	1.38001e-16	1.38001e-16	1
405	K_pneu_group_3917	13	13	1	2	319	0.00626959	1.3932e-21	1.3932e-21	1
405	K_pneu_group_3973	12	13	0.923077	14	319	0.0438871	3.935e-14	3.935e-14	1
405	K_pneu_group_3976	12	13	0.923077	13	319	0.0407524	2.12521e-14	2.12521e-14	1
405	K_pneu_group_4001	12	13	0.923077	4	319	0.0125392	7.63844e-18	7.63844e-18	1
405	K_pneu_group_4002	13	13	1	3	319	0.00940439	7.43039e-21	7.43039e-21	1
405	K_pneu_group_4015	13	13	1	6	319	0.0188088	3.60002e-19	3.60002e-19	1
405	K_pneu_group_4016	13	13	1	5	319	0.015674	1.13685e-19	1.13685e-19	1
405	K_pneu_group_4017	13	13	1	10	319	0.031348	1.51801e-17	1.51801e-17	1
405	K_pneu_group_4018	13	13	1	8	319	0.0250784	2.70002e-18	2.70002e-18	1
405	K_pneu_group_4021	12	13	0.923077	2	319	0.00626959	3.84151e-19	3.84151e-19	1
405	K_pneu_group_4022	12	13	0.923077	15	319	0.0470219	7.0617e-14	7.0617e-14	1
405	K_pneu_group_4024	12	13	0.923077	12	319	0.0376176	1.10842e-14	1.10842e-14	1
405	K_pneu_group_4025	12	13	0.923077	4	319	0.0125392	7.63844e-18	7.63844e-18	1
405	K_pneu_group_4026	13	13	1	0	319	0	1.32685e-23	1.32685e-23	1
405	K_pneu_group_4146	13	13	1	1	319	0.0031348	1.8576e-22	1.8576e-22	1
405	K_pneu_group_415	13	13	1	14	319	0.0438871	2.66145e-16	2.66145e-16	1
405	K_pneu_group_5430	13	13	1	7	319	0.0219436	1.02858e-18	1.02858e-18	1
405	K_pneu_group_5440	13	13	1	13	319	0.0407524	1.38001e-16	1.38001e-16	1
405	K_pneu_group_5473	13	13	1	11	319	0.0344828	3.31202e-17	3.31202e-17	1
405	K_pneu_group_5476	13	13	1	15	319	0.0470219	4.96803e-16	4.96803e-16	1
405	K_pneu_group_5590	13	13	1	0	319	0	1.32685e-23	1.32685e-23	1
405	K_pneu_group_5591	13	13	1	0	319	0	1.32685e-23	1.32685e-23	1
405	K_pneu_group_5592	13	13	1	0	319	0	1.32685e-23	1.32685e-23	1
405	K_pneu_group_5593	13	13	1	2	319	0.00626959	1.3932e-21	1.3932e-21	1
405	K_pneu_group_5596	13	13	1	2	319	0.00626959	1.3932e-21	1.3932e-21	1
405	K_pneu_group_5597	13	13	1	2	319	0.00626959	1.3932e-21	1.3932e-21	1
405	K_pneu_group_5607	13	13	1	0	319	0	1.32685e-23	1.32685e-23	1
405	K_pneu_group_5608	13	13	1	0	319	0	1.32685e-23	1.32685e-23	1
405	K_pneu_group_5614	13	13	1	0	319	0	1.32685e-23	1.32685e-23	1
405	K_pneu_group_5629	13	13	1	4	319	0.0125392	3.15791e-20	3.15791e-20	1
405	K_pneu_group_5634	13	13	1	12	319	0.0376176	6.90004e-17	6.90004e-17	1
405	K_pneu_group_5635	13	13	1	2	319	0.00626959	1.3932e-21	1.3932e-21	1
405	K_pneu_group_5636	13	13	1	11	319	0.0344828	3.31202e-17	3.31202e-17	1
405	K_pneu_group_5637	13	13	1	6	319	0.0188088	3.60002e-19	3.60002e-19	1
405	K_pneu_group_5640	12	13	0.923077	0	319	0	4.24594e-21	4.24594e-21	1
405	K_pneu_group_5641	12	13	0.923077	14	319	0.0438871	3.935e-14	3.935e-14	1
405	K_pneu_group_5642	12	13	0.923077	3	319	0.00940439	1.91518e-18	1.91518e-18	1
405	K_pneu_group_5643	12	13	0.923077	1	319	0.0031348	5.50379e-20	5.50379e-20	1
405	K_pneu_group_5644	12	13	0.923077	1	319	0.0031348	5.50379e-20	5.50379e-20	1
405	K_pneu_group_5645	12	13	0.923077	1	319	0.0031348	5.50379e-20	5.50379e-20	1
405	K_pneu_group_5646	12	13	0.923077	1	319	0.0031348	5.50379e-20	5.50379e-20	1
405	K_pneu_group_5647	12	13	0.923077	1	319	0.0031348	5.50379e-20	5.50379e-20	1
405	K_pneu_group_648	13	13	1	11	319	0.0344828	3.31202e-17	3.31202e-17	1
405	K_pneu_group_652	13	13	1	6	319	0.0188088	3.60002e-19	3.60002e-19	1
405	K_pneu_group_676	13	13	1	2	319	0.00626959	1.3932e-21	1.3932e-21	1
405	K_pneu_group_767	13	13	1	1	319	0.0031348	1.8576e-22	1.8576e-22	1
405	K_pneu_group_8246	13	13	1	13	319	0.0407524	1.38001e-16	1.38001e-16	1
405	K_pneu_group_8247	13	13	1	13	319	0.0407524	1.38001e-16	1.38001e-16	1
405	K_pneu_group_8248	13	13	1	13	319	0.0407524	1.38001e-16	1.38001e-16	1
405	K_pneu_group_8249	13	13	1	13	319	0.0407524	1.38001e-16	1.38001e-16	1
405	K_pneu_group_8251	12	13	0.923077	13	319	0.0407524	2.12521e-14	2.12521e-14	1
405	K_pneu_group_8253	13	13	1	13	319	0.0407524	1.38001e-16	1.38001e-16	1
405	K_pneu_group_8254	13	13	1	13	319	0.0407524	1.38001e-16	1.38001e-16	1
405	K_pneu_group_8256	13	13	1	13	319	0.0407524	1.38001e-16	1.38001e-16	1
405	K_pneu_group_8257	13	13	1	13	319	0.0407524	1.38001e-16	1.38001e-16	1
405	K_pneu_group_8322	13	13	1	11	319	0.0344828	3.31202e-17	3.31202e-17	1
405	K_pneu_group_8576	12	13	0.923077	14	319	0.0438871	3.935e-14	3.935e-14	1
405	K_pneu_group_8578	12	13	0.923077	14	319	0.0438871	3.935e-14	3.935e-14	1
405	K_pneu_group_8611	13	13	1	3	319	0.00940439	7.43039e-21	7.43039e-21	1
405	K_pneu_group_8613	13	13	1	3	319	0.00940439	7.43039e-21	7.43039e-21	1
405	K_pneu_group_8614	13	13	1	3	319	0.00940439	7.43039e-21	7.43039e-21	1
405	K_pneu_group_8618	13	13	1	1	319	0.0031348	1.8576e-22	1.8576e-22	1
405	K_pneu_group_8619	13	13	1	1	319	0.0031348	1.8576e-22	1.8576e-22	1
405	K_pneu_group_8620	13	13	1	1	319	0.0031348	1.8576e-22	1.8576e-22	1
405	K_pneu_group_8621	13	13	1	1	319	0.0031348	1.8576e-22	1.8576e-22	1
405	K_pneu_group_8624	13	13	1	1	319	0.0031348	1.8576e-22	1.8576e-22	1
405	K_pneu_group_8625	13	13	1	1	319	0.0031348	1.8576e-22	1.8576e-22	1
405	K_pneu_group_8627	13	13	1	1	319	0.0031348	1.8576e-22	1.8576e-22	1
405	K_pneu_group_8629	13	13	1	0	319	0	1.32685e-23	1.32685e-23	1
405	K_pneu_group_8630	13	13	1	0	319	0	1.32685e-23	1.32685e-23	1
405	K_pneu_group_8631	13	13	1	0	319	0	1.32685e-23	1.32685e-23	1
405	K_pneu_group_8632	13	13	1	0	319	0	1.32685e-23	1.32685e-23	1
405	K_pneu_group_8633	13	13	1	0	319	0	1.32685e-23	1.32685e-23	1
405	K_pneu_group_8634	13	13	1	0	319	0	1.32685e-23	1.32685e-23	1
405	K_pneu_group_8635	13	13	1	0	319	0	1.32685e-23	1.32685e-23	1
405	K_pneu_group_8636	13	13	1	0	319	0	1.32685e-23	1.32685e-23	1
405	K_pneu_group_8637	13	13	1	0	319	0	1.32685e-23	1.32685e-23	1
405	K_pneu_group_8638	13	13	1	0	319	0	1.32685e-23	1.32685e-23	1
405	K_pneu_group_8639	13	13	1	0	319	0	1.32685e-23	1.32685e-23	1
405	K_pneu_group_8641	13	13	1	0	319	0	1.32685e-23	1.32685e-23	1
405	K_pneu_group_8642	13	13	1	0	319	0	1.32685e-23	1.32685e-23	1
405	K_pneu_group_8643	13	13	1	0	319	0	1.32685e-23	1.32685e-23	1
405	K_pneu_group_8644	13	13	1	0	319	0	1.32685e-23	1.32685e-23	1
405	K_pneu_group_8645	13	13	1	0	319	0	1.32685e-23	1.32685e-23	1
405	K_pneu_group_8646	13	13	1	0	319	0	1.32685e-23	1.32685e-23	1
405	K_pneu_group_8647	13	13	1	0	319	0	1.32685e-23	1.32685e-23	1
405	K_pneu_group_8648	13	13	1	0	319	0	1.32685e-23	1.32685e-23	1
405	K_pneu_group_8649	13	13	1	0	319	0	1.32685e-23	1.32685e-23	1
405	K_pneu_group_8650	13	13	1	0	319	0	1.32685e-23	1.32685e-23	1
405	K_pneu_group_8651	13	13	1	0	319	0	1.32685e-23	1.32685e-23	1
405	K_pneu_group_8652	13	13	1	0	319	0	1.32685e-23	1.32685e-23	1
405	K_pneu_group_8653	13	13	1	0	319	0	1.32685e-23	1.32685e-23	1
405	K_pneu_group_8654	13	13	1	0	319	0	1.32685e-23	1.32685e-23	1
405	K_pneu_group_8655	13	13	1	0	319	0	1.32685e-23	1.32685e-23	1
405	K_pneu_group_8656	13	13	1	0	319	0	1.32685e-23	1.32685e-23	1
405	K_pneu_group_8657	13	13	1	0	319	0	1.32685e-23	1.32685e-23	1
405	K_pneu_group_8658	13	13	1	0	319	0	1.32685e-23	1.32685e-23	1
405	K_pneu_group_8659	13	13	1	0	319	0	1.32685e-23	1.32685e-23	1
405	K_pneu_group_8660	13	13	1	0	319	0	1.32685e-23	1.32685e-23	1
405	K_pneu_group_8661	13	13	1	0	319	0	1.32685e-23	1.32685e-23	1
405	K_pneu_group_8662	13	13	1	0	319	0	1.32685e-23	1.32685e-23	1
405	K_pneu_group_8663	13	13	1	0	319	0	1.32685e-23	1.32685e-23	1
405	K_pneu_group_8664	13	13	1	0	319	0	1.32685e-23	1.32685e-23	1
405	K_pneu_group_8665	13	13	1	0	319	0	1.32685e-23	1.32685e-23	1
405	K_pneu_group_8666	13	13	1	0	319	0	1.32685e-23	1.32685e-23	1
405	K_pneu_group_8667	13	13	1	0	319	0	1.32685e-23	1.32685e-23	1
405	K_pneu_group_8668	13	13	1	0	319	0	1.32685e-23	1.32685e-23	1
405	K_pneu_group_8669	13	13	1	0	319	0	1.32685e-23	1.32685e-23	1
405	K_pneu_group_8670	13	13	1	0	319	0	1.32685e-23	1.32685e-23	1
405	K_pneu_group_8671	13	13	1	0	319	0	1.32685e-23	1.32685e-23	1
405	K_pneu_group_8672	13	13	1	0	319	0	1.32685e-23	1.32685e-23	1
405	K_pneu_group_8673	13	13	1	0	319	0	1.32685e-23	1.32685e-23	1
405	K_pneu_group_8674	13	13	1	0	319	0	1.32685e-23	1.32685e-23	1
405	K_pneu_group_8675	13	13	1	0	319	0	1.32685e-23	1.32685e-23	1
405	K_pneu_group_8676	13	13	1	0	319	0	1.32685e-23	1.32685e-23	1
405	K_pneu_group_8677	13	13	1	0	319	0	1.32685e-23	1.32685e-23	1
405	K_pneu_group_8678	13	13	1	0	319	0	1.32685e-23	1.32685e-23	1
405	K_pneu_group_8679	12	13	0.923077	1	319	0.0031348	5.50379e-20	5.50379e-20	1
405	K_pneu_group_8681	13	13	1	1	319	0.0031348	1.8576e-22	1.8576e-22	1
405	K_pneu_group_8685	13	13	1	2	319	0.00626959	1.3932e-21	1.3932e-21	1
405	K_pneu_group_8686	13	13	1	2	319	0.00626959	1.3932e-21	1.3932e-21	1
405	K_pneu_group_8687	13	13	1	2	319	0.00626959	1.3932e-21	1.3932e-21	1
405	K_pneu_group_8688	13	13	1	2	319	0.00626959	1.3932e-21	1.3932e-21	1
405	K_pneu_group_8689	13	13	1	2	319	0.00626959	1.3932e-21	1.3932e-21	1
405	K_pneu_group_8700	13	13	1	2	319	0.00626959	1.3932e-21	1.3932e-21	1
405	K_pneu_group_8704	13	13	1	0	319	0	1.32685e-23	1.32685e-23	1
405	K_pneu_group_8705	13	13	1	2	319	0.00626959	1.3932e-21	1.3932e-21	1
405	K_pneu_group_8706	13	13	1	2	319	0.00626959	1.3932e-21	1.3932e-21	1
405	K_pneu_group_8707	13	13	1	2	319	0.00626959	1.3932e-21	1.3932e-21	1
405	K_pneu_group_8708	13	13	1	1	319	0.0031348	1.8576e-22	1.8576e-22	1
405	K_pneu_group_8709	13	13	1	14	319	0.0438871	2.66145e-16	2.66145e-16	1
405	K_pneu_group_8710	13	13	1	3	319	0.00940439	7.43039e-21	7.43039e-21	1
405	K_pneu_group_8737	13	13	1	0	319	0	1.32685e-23	1.32685e-23	1
405	K_pneu_group_8739	13	13	1	2	319	0.00626959	1.3932e-21	1.3932e-21	1
405	K_pneu_group_8742	13	13	1	0	319	0	1.32685e-23	1.32685e-23	1
405	K_pneu_group_8743	13	13	1	0	319	0	1.32685e-23	1.32685e-23	1
405	K_pneu_group_8744	13	13	1	0	319	0	1.32685e-23	1.32685e-23	1
405	K_pneu_group_8745	13	13	1	0	319	0	1.32685e-23	1.32685e-23	1
405	K_pneu_group_8746	13	13	1	0	319	0	1.32685e-23	1.32685e-23	1
405	K_pneu_group_8747	13	13	1	0	319	0	1.32685e-23	1.32685e-23	1
405	K_pneu_group_8748	13	13	1	0	319	0	1.32685e-23	1.32685e-23	1
405	K_pneu_group_8749	13	13	1	0	319	0	1.32685e-23	1.32685e-23	1
405	K_pneu_group_8797	12	13	0.923077	0	319	0	4.24594e-21	4.24594e-21	1
405	K_pneu_group_8799	12	13	0.923077	2	319	0.00626959	3.84151e-19	3.84151e-19	1
405	K_pneu_group_8800	12	13	0.923077	2	319	0.00626959	3.84151e-19	3.84151e-19	1
405	K_pneu_group_8801	12	13	0.923077	0	319	0	4.24594e-21	4.24594e-21	1
405	K_pneu_group_8802	12	13	0.923077	2	319	0.00626959	3.84151e-19	3.84151e-19	1
405	K_pneu_group_8805	12	13	0.923077	2	319	0.00626959	3.84151e-19	3.84151e-19	1
405	K_pneu_group_8806	13	13	1	2	319	0.00626959	1.3932e-21	1.3932e-21	1
405	K_pneu_group_8807	13	13	1	2	319	0.00626959	1.3932e-21	1.3932e-21	1
405	K_pneu_group_8808	13	13	1	0	319	0	1.32685e-23	1.32685e-23	1
405	K_pneu_group_8809	13	13	1	9	319	0.0282132	6.60004e-18	6.60004e-18	1
405	K_pneu_group_8810	13	13	1	9	319	0.0282132	6.60004e-18	6.60004e-18	1
405	K_pneu_group_8812	13	13	1	9	319	0.0282132	6.60004e-18	6.60004e-18	1
405	K_pneu_group_8813	13	13	1	9	319	0.0282132	6.60004e-18	6.60004e-18	1
405	K_pneu_group_8814	13	13	1	0	319	0	1.32685e-23	1.32685e-23	1
405	K_pneu_group_8816	13	13	1	0	319	0	1.32685e-23	1.32685e-23	1
405	K_pneu_group_8817	13	13	1	0	319	0	1.32685e-23	1.32685e-23	1
405	K_pneu_group_8851	12	13	0.923077	0	319	0	4.24594e-21	4.24594e-21	1
405	K_pneu_group_8885	13	13	1	0	319	0	1.32685e-23	1.32685e-23	1
405	K_pneu_group_8886	13	13	1	0	319	0	1.32685e-23	1.32685e-23	1
405	K_pneu_group_8887	13	13	1	0	319	0	1.32685e-23	1.32685e-23	1
405	K_pneu_group_8888	13	13	1	0	319	0	1.32685e-23	1.32685e-23	1
405	K_pneu_group_8889	13	13	1	12	319	0.0376176	6.90004e-17	6.90004e-17	1
405	K_pneu_group_8891	13	13	1	0	319	0	1.32685e-23	1.32685e-23	1
405	K_pneu_group_8893	13	13	1	2	319	0.00626959	1.3932e-21	1.3932e-21	1
405	K_pneu_group_8894	13	13	1	11	319	0.0344828	3.31202e-17	3.31202e-17	1
405	K_pneu_group_8895	13	13	1	11	319	0.0344828	3.31202e-17	3.31202e-17	1
405	K_pneu_group_8896	13	13	1	0	319	0	1.32685e-23	1.32685e-23	1
405	K_pneu_group_8897	12	13	0.923077	0	319	0	4.24594e-21	4.24594e-21	1
405	K_pneu_group_8898	13	13	1	0	319	0	1.32685e-23	1.32685e-23	1
405	K_pneu_group_8899	13	13	1	0	319	0	1.32685e-23	1.32685e-23	1
405	K_pneu_group_8901	13	13	1	0	319	0	1.32685e-23	1.32685e-23	1
405	K_pneu_group_8902	13	13	1	0	319	0	1.32685e-23	1.32685e-23	1
405	K_pneu_group_8903	13	13	1	0	319	0	1.32685e-23	1.32685e-23	1
405	K_pneu_group_8904	13	13	1	0	319	0	1.32685e-23	1.32685e-23	1
405	K_pneu_group_8905	13	13	1	0	319	0	1.32685e-23	1.32685e-23	1
405	K_pneu_group_8906	13	13	1	8	319	0.0250784	2.70002e-18	2.70002e-18	1
405	K_pneu_group_8907	13	13	1	8	319	0.0250784	2.70002e-18	2.70002e-18	1
405	K_pneu_group_8908	13	13	1	12	319	0.0376176	6.90004e-17	6.90004e-17	1
405	K_pneu_group_8910	13	13	1	11	319	0.0344828	3.31202e-17	3.31202e-17	1
405	K_pneu_group_8914	12	13	0.923077	0	319	0	4.24594e-21	4.24594e-21	1
405	K_pneu_group_8915	12	13	0.923077	0	319	0	4.24594e-21	4.24594e-21	1
405	K_pneu_group_8916	12	13	0.923077	0	319	0	4.24594e-21	4.24594e-21	1
405	K_pneu_group_8917	12	13	0.923077	0	319	0	4.24594e-21	4.24594e-21	1
405	K_pneu_group_8918	12	13	0.923077	1	319	0.0031348	5.50379e-20	5.50379e-20	1
405	K_pneu_group_8919	12	13	0.923077	0	319	0	4.24594e-21	4.24594e-21	1
405	K_pneu_group_8920	12	13	0.923077	0	319	0	4.24594e-21	4.24594e-21	1
405	K_pneu_group_8921	12	13	0.923077	0	319	0	4.24594e-21	4.24594e-21	1
405	K_pneu_group_8922	12	13	0.923077	0	319	0	4.24594e-21	4.24594e-21	1
405	K_pneu_group_8923	12	13	0.923077	0	319	0	4.24594e-21	4.24594e-21	1
405	K_pneu_group_8924	12	13	0.923077	0	319	0	4.24594e-21	4.24594e-21	1
405	K_pneu_group_8925	12	13	0.923077	0	319	0	4.24594e-21	4.24594e-21	1
405	K_pneu_group_8926	12	13	0.923077	0	319	0	4.24594e-21	4.24594e-21	1
405	K_pneu_group_8927	12	13	0.923077	0	319	0	4.24594e-21	4.24594e-21	1
405	K_pneu_group_8928	12	13	0.923077	6	319	0.0188088	7.74573e-17	7.74573e-17	1
405	K_pneu_group_8929	12	13	0.923077	0	319	0	4.24594e-21	4.24594e-21	1
405	K_pneu_group_8930	12	13	0.923077	1	319	0.0031348	5.50379e-20	5.50379e-20	1
405	K_pneu_group_8931	12	13	0.923077	0	319	0	4.24594e-21	4.24594e-21	1
405	K_pneu_group_8932	12	13	0.923077	1	319	0.0031348	5.50379e-20	5.50379e-20	1
405	K_pneu_group_8933	12	13	0.923077	1	319	0.0031348	5.50379e-20	5.50379e-20	1
405	K_pneu_group_8934	12	13	0.923077	0	319	0	4.24594e-21	4.24594e-21	1
405	K_pneu_group_8935	12	13	0.923077	0	319	0	4.24594e-21	4.24594e-21	1
405	K_pneu_group_8936	13	13	1	10	319	0.031348	1.51801e-17	1.51801e-17	1
405	K_pneu_group_8937	13	13	1	12	319	0.0376176	6.90004e-17	6.90004e-17	1
405	K_pneu_group_8938	12	13	0.923077	0	319	0	4.24594e-21	4.24594e-21	1
405	K_pneu_group_8941	12	13	0.923077	1	319	0.0031348	5.50379e-20	5.50379e-20	1
405	K_pneu_group_8942	12	13	0.923077	1	319	0.0031348	5.50379e-20	5.50379e-20	1
405	K_pneu_group_8944	12	13	0.923077	1	319	0.0031348	5.50379e-20	5.50379e-20	1
405	K_pneu_group_8945	12	13	0.923077	1	319	0.0031348	5.50379e-20	5.50379e-20	1
405	K_pneu_group_8946	12	13	0.923077	1	319	0.0031348	5.50379e-20	5.50379e-20	1
405	K_pneu_group_8947	12	13	0.923077	1	319	0.0031348	5.50379e-20	5.50379e-20	1
405	K_pneu_group_8949	12	13	0.923077	3	319	0.00940439	1.91518e-18	1.91518e-18	1
405	K_pneu_group_8951	12	13	0.923077	3	319	0.00940439	1.91518e-18	1.91518e-18	1
405	K_pneu_group_8952	12	13	0.923077	3	319	0.00940439	1.91518e-18	1.91518e-18	1
405	K_pneu_group_8957	13	13	1	0	319	0	1.32685e-23	1.32685e-23	1
405	K_pneu_group_8958	13	13	1	0	319	0	1.32685e-23	1.32685e-23	1
405	K_pneu_group_8959	13	13	1	0	319	0	1.32685e-23	1.32685e-23	1
405	K_pneu_group_8964	13	13	1	3	319	0.00940439	7.43039e-21	7.43039e-21	1
405	K_pneu_group_8965	13	13	1	0	319	0	1.32685e-23	1.32685e-23	1
405	K_pneu_group_8966	13	13	1	0	319	0	1.32685e-23	1.32685e-23	1
405	K_pneu_group_8967	13	13	1	0	319	0	1.32685e-23	1.32685e-23	1
405	K_pneu_group_8968	13	13	1	0	319	0	1.32685e-23	1.32685e-23	1
405	K_pneu_hdeA	13	13	1	2	319	0.00626959	1.3932e-21	1.3932e-21	1
405	K_pneu_hdeB_3	13	13	1	2	319	0.00626959	1.3932e-21	1.3932e-21	1
405	K_pneu_iscR_2	13	13	1	12	319	0.0376176	6.90004e-17	6.90004e-17	1
405	K_pneu_kinE	13	13	1	0	319	0	1.32685e-23	1.32685e-23	1
405	K_pneu_lpfA_2	13	13	1	13	319	0.0407524	1.38001e-16	1.38001e-16	1
405	K_pneu_lpfC'	13	13	1	1	319	0.0031348	1.8576e-22	1.8576e-22	1
405	K_pneu_ltxB	12	13	0.923077	2	319	0.00626959	3.84151e-19	3.84151e-19	1
405	K_pneu_mltD_2	12	13	0.923077	14	319	0.0438871	3.935e-14	3.935e-14	1
405	K_pneu_mngR_3	13	13	1	3	319	0.00940439	7.43039e-21	7.43039e-21	1
405	K_pneu_mntH_2	13	13	1	10	319	0.031348	1.51801e-17	1.51801e-17	1
405	K_pneu_nanC	13	13	1	10	319	0.031348	1.51801e-17	1.51801e-17	1
405	K_pneu_oadB_3	13	13	1	11	319	0.0344828	3.31202e-17	3.31202e-17	1
405	K_pneu_oadG_3	13	13	1	12	319	0.0376176	6.90004e-17	6.90004e-17	1
405	K_pneu_purR_2	13	13	1	10	319	0.031348	1.51801e-17	1.51801e-17	1
405	K_pneu_queD_2	12	13	0.923077	1	319	0.0031348	5.50379e-20	5.50379e-20	1
405	K_pneu_rapA_2	12	13	0.923077	1	319	0.0031348	5.50379e-20	5.50379e-20	1
405	K_pneu_recE_2	13	13	1	12	319	0.0376176	6.90004e-17	6.90004e-17	1
405	K_pneu_rep_1	13	13	1	8	319	0.0250784	2.70002e-18	2.70002e-18	1
405	K_pneu_rfaL	13	13	1	3	319	0.00940439	7.43039e-21	7.43039e-21	1
405	K_pneu_sfaA	13	13	1	13	319	0.0407524	1.38001e-16	1.38001e-16	1
405	K_pneu_sfmC	13	13	1	13	319	0.0407524	1.38001e-16	1.38001e-16	1
405	K_pneu_sfmD	13	13	1	13	319	0.0407524	1.38001e-16	1.38001e-16	1
405	K_pneu_sgbE	13	13	1	1	319	0.0031348	1.8576e-22	1.8576e-22	1
405	K_pneu_tgt_2	12	13	0.923077	3	319	0.00940439	1.91518e-18	1.91518e-18	1
405	K_pneu_topB_1	13	13	1	0	319	0	1.32685e-23	1.32685e-23	1
405	K_pneu_torR	13	13	1	12	319	0.0376176	6.90004e-17	6.90004e-17	1
405	K_pneu_ulaD_1	13	13	1	1	319	0.0031348	1.8576e-22	1.8576e-22	1
405	K_pneu_ulaE_1	13	13	1	1	319	0.0031348	1.8576e-22	1.8576e-22	1
405	K_pneu_ureA2	13	13	1	2	319	0.00626959	1.3932e-21	1.3932e-21	1
405	K_pneu_ureB_2	13	13	1	2	319	0.00626959	1.3932e-21	1.3932e-21	1
405	K_pneu_ureC_2	13	13	1	2	319	0.00626959	1.3932e-21	1.3932e-21	1
405	K_pneu_ureE_2	13	13	1	2	319	0.00626959	1.3932e-21	1.3932e-21	1
405	K_pneu_ureF_2	13	13	1	2	319	0.00626959	1.3932e-21	1.3932e-21	1
405	K_pneu_ureG_2	13	13	1	2	319	0.00626959	1.3932e-21	1.3932e-21	1
405	K_pneu_ureH	13	13	1	2	319	0.00626959	1.3932e-21	1.3932e-21	1
405	K_pneu_wzb	13	13	1	0	319	0	1.32685e-23	1.32685e-23	1
405	K_pneu_yadV_4	13	13	1	13	319	0.0407524	1.38001e-16	1.38001e-16	1
405	K_pneu_yhjH_3	13	13	1	0	319	0	1.32685e-23	1.32685e-23	1
405	K_pneu_yiaJ_1	13	13	1	1	319	0.0031348	1.8576e-22	1.8576e-22	1
405	K_pneu_yidG_2	13	13	1	3	319	0.00940439	7.43039e-21	7.43039e-21	1
405	K_pneu_yidH_2	13	13	1	3	319	0.00940439	7.43039e-21	7.43039e-21	1
405	K_pneu_yjcS_1	13	13	1	2	319	0.00626959	1.3932e-21	1.3932e-21	1
405	K_pneu_yjcS_2	13	13	1	2	319	0.00626959	1.3932e-21	1.3932e-21	1
405	K_pneu_yvgN	13	13	1	9	319	0.0282132	6.60004e-18	6.60004e-18	1

## Sheet: ST147
ST	roary_gene	ST_positive	ST_total	ST_proportion	rest_positive	rest_total	rest_proportion	Fisher_exact_pvalue_two-sided	Fisher_exact_pvalue_greater	Fisher_exact_pvalue_less
147	K_pneu_cotSA	30	30	1	0	302	0	2.3779e-43	2.3779e-43	1
147	K_pneu_group_10979	30	30	1	0	302	0	2.3779e-43	2.3779e-43	1
147	K_pneu_group_10980	30	30	1	0	302	0	2.3779e-43	2.3779e-43	1
147	K_pneu_group_10981	30	30	1	0	302	0	2.3779e-43	2.3779e-43	1
147	K_pneu_group_10982	30	30	1	0	302	0	2.3779e-43	2.3779e-43	1
147	K_pneu_group_10984	30	30	1	0	302	0	2.3779e-43	2.3779e-43	1
147	K_pneu_group_10986	30	30	1	0	302	0	2.3779e-43	2.3779e-43	1
147	K_pneu_group_10987	30	30	1	0	302	0	2.3779e-43	2.3779e-43	1
147	K_pneu_group_1321	30	30	1	7	302	0.0231788	2.44816e-36	2.44816e-36	1
147	K_pneu_group_4230	30	30	1	0	302	0	2.3779e-43	2.3779e-43	1
147	K_pneu_group_6092	30	30	1	0	302	0	2.3779e-43	2.3779e-43	1
147	K_pneu_group_6093	30	30	1	0	302	0	2.3779e-43	2.3779e-43	1
147	K_pneu_wfgD	30	30	1	0	302	0	2.3779e-43	2.3779e-43	1

## Sheet: ST392
ST	roary_gene	ST_positive	ST_total	ST_proportion	rest_positive	rest_total	rest_proportion	Fisher_exact_pvalue_two-sided	Fisher_exact_pvalue_greater	Fisher_exact_pvalue_less
392	K_pneu_group_1097	28	29	0.965517	0	303	0	7.30109e-40	7.30109e-40	1
392	K_pneu_group_1130	28	29	0.965517	14	303	0.0462046	3.68777e-29	3.68777e-29	1
392	K_pneu_group_1325	28	29	0.965517	3	303	0.00990099	3.25057e-36	3.25057e-36	1
392	K_pneu_group_1326	28	29	0.965517	0	303	0	7.30109e-40	7.30109e-40	1
392	K_pneu_group_1647	28	29	0.965517	0	303	0	7.30109e-40	7.30109e-40	1
392	K_pneu_group_17917	29	29	1	1	303	0.00330033	7.20502e-41	7.20502e-41	1
392	K_pneu_group_18346	29	29	1	1	303	0.00330033	7.20502e-41	7.20502e-41	1
392	K_pneu_group_2193	26	29	0.896552	1	303	0.00330033	3.0374e-34	3.0374e-34	1
392	K_pneu_group_2358	27	29	0.931034	0	303	0	1.11342e-37	1.11342e-37	1
392	K_pneu_group_3057	28	29	0.965517	2	303	0.00660066	3.1558e-37	3.1558e-37	1
392	K_pneu_group_308	29	29	1	9	303	0.029703	3.91501e-34	3.91501e-34	1
392	K_pneu_group_311	27	29	0.931034	0	303	0	1.11342e-37	1.11342e-37	1
392	K_pneu_group_317	28	29	0.965517	0	303	0	7.30109e-40	7.30109e-40	1
392	K_pneu_group_3545	29	29	1	0	303	0	2.40167e-42	2.40167e-42	1
392	K_pneu_group_391	29	29	1	15	303	0.049505	5.52173e-31	5.52173e-31	1
392	K_pneu_group_4553	29	29	1	1	303	0.00330033	7.20502e-41	7.20502e-41	1
392	K_pneu_group_4554	29	29	1	1	303	0.00330033	7.20502e-41	7.20502e-41	1
392	K_pneu_group_4595	28	29	0.965517	3	303	0.00990099	3.25057e-36	3.25057e-36	1
392	K_pneu_group_4600	28	29	0.965517	1	303	0.00330033	2.11059e-38	2.11059e-38	1
392	K_pneu_group_4601	28	29	0.965517	10	303	0.0330033	3.34185e-31	3.34185e-31	1
392	K_pneu_group_4605	28	29	0.965517	1	303	0.00330033	2.11059e-38	2.11059e-38	1
392	K_pneu_group_4882	27	29	0.931034	1	303	0.00330033	3.09785e-36	3.09785e-36	1
392	K_pneu_group_4883	29	29	1	0	303	0	2.40167e-42	2.40167e-42	1
392	K_pneu_group_4884	29	29	1	0	303	0	2.40167e-42	2.40167e-42	1
392	K_pneu_group_6705	29	29	1	1	303	0.00330033	7.20502e-41	7.20502e-41	1
392	K_pneu_group_6706	26	29	0.896552	1	303	0.00330033	3.0374e-34	3.0374e-34	1
392	K_pneu_group_6707	29	29	1	1	303	0.00330033	7.20502e-41	7.20502e-41	1
392	K_pneu_group_6709	29	29	1	1	303	0.00330033	7.20502e-41	7.20502e-41	1
392	K_pneu_group_6711	29	29	1	1	303	0.00330033	7.20502e-41	7.20502e-41	1
392	K_pneu_group_6712	29	29	1	1	303	0.00330033	7.20502e-41	7.20502e-41	1
392	K_pneu_group_675	29	29	1	8	303	0.0264026	9.27239e-35	9.27239e-35	1
392	K_pneu_group_6762	28	29	0.965517	0	303	0	7.30109e-40	7.30109e-40	1
392	K_pneu_group_6763	28	29	0.965517	0	303	0	7.30109e-40	7.30109e-40	1
392	K_pneu_group_6764	26	29	0.896552	1	303	0.00330033	3.0374e-34	3.0374e-34	1
392	K_pneu_group_6765	28	29	0.965517	3	303	0.00990099	3.25057e-36	3.25057e-36	1
392	K_pneu_group_6767	28	29	0.965517	0	303	0	7.30109e-40	7.30109e-40	1
392	K_pneu_group_6768	28	29	0.965517	0	303	0	7.30109e-40	7.30109e-40	1
392	K_pneu_group_6769	28	29	0.965517	0	303	0	7.30109e-40	7.30109e-40	1
392	K_pneu_group_6770	28	29	0.965517	0	303	0	7.30109e-40	7.30109e-40	1
392	K_pneu_group_6771	28	29	0.965517	0	303	0	7.30109e-40	7.30109e-40	1
392	K_pneu_group_6773	28	29	0.965517	10	303	0.0330033	3.34185e-31	3.34185e-31	1
392	K_pneu_group_6774	28	29	0.965517	0	303	0	7.30109e-40	7.30109e-40	1
392	K_pneu_group_6775	28	29	0.965517	1	303	0.00330033	2.11059e-38	2.11059e-38	1
392	K_pneu_group_6777	28	29	0.965517	0	303	0	7.30109e-40	7.30109e-40	1
392	K_pneu_group_6778	28	29	0.965517	0	303	0	7.30109e-40	7.30109e-40	1
392	K_pneu_group_6780	28	29	0.965517	0	303	0	7.30109e-40	7.30109e-40	1
392	K_pneu_group_6781	28	29	0.965517	0	303	0	7.30109e-40	7.30109e-40	1
392	K_pneu_group_6783	28	29	0.965517	0	303	0	7.30109e-40	7.30109e-40	1
392	K_pneu_group_6784	28	29	0.965517	0	303	0	7.30109e-40	7.30109e-40	1
392	K_pneu_group_6786	28	29	0.965517	1	303	0.00330033	2.11059e-38	2.11059e-38	1
392	K_pneu_group_6787	28	29	0.965517	4	303	0.0132013	2.59212e-35	2.59212e-35	1
392	K_pneu_group_6788	28	29	0.965517	0	303	0	7.30109e-40	7.30109e-40	1
392	K_pneu_group_6789	29	29	1	0	303	0	2.40167e-42	2.40167e-42	1
392	K_pneu_group_7105	28	29	0.965517	0	303	0	7.30109e-40	7.30109e-40	1
392	K_pneu_group_7108	28	29	0.965517	0	303	0	7.30109e-40	7.30109e-40	1
392	K_pneu_group_7109	28	29	0.965517	0	303	0	7.30109e-40	7.30109e-40	1
392	K_pneu_group_7110	28	29	0.965517	0	303	0	7.30109e-40	7.30109e-40	1
392	K_pneu_group_7111	28	29	0.965517	0	303	0	7.30109e-40	7.30109e-40	1
392	K_pneu_group_7112	28	29	0.965517	0	303	0	7.30109e-40	7.30109e-40	1
392	K_pneu_group_7113	28	29	0.965517	0	303	0	7.30109e-40	7.30109e-40	1
392	K_pneu_group_7114	28	29	0.965517	0	303	0	7.30109e-40	7.30109e-40	1
392	K_pneu_group_7115	28	29	0.965517	0	303	0	7.30109e-40	7.30109e-40	1
392	K_pneu_group_7136	29	29	1	1	303	0.00330033	7.20502e-41	7.20502e-41	1
392	K_pneu_group_7141	29	29	1	2	303	0.00660066	1.11678e-39	1.11678e-39	1
392	K_pneu_group_7146	29	29	1	2	303	0.00660066	1.11678e-39	1.11678e-39	1
392	K_pneu_group_7175	28	29	0.965517	10	303	0.0330033	3.34185e-31	3.34185e-31	1
392	K_pneu_group_7229	29	29	1	3	303	0.00990099	1.19123e-38	1.19123e-38	1
392	K_pneu_group_7230	29	29	1	6	303	0.019802	3.8983e-36	3.8983e-36	1
392	K_pneu_group_7231	29	29	1	6	303	0.019802	3.8983e-36	3.8983e-36	1
392	K_pneu_group_7311	27	29	0.931034	13	303	0.0429043	1.23176e-27	1.23176e-27	1
392	K_pneu_group_754	28	29	0.965517	2	303	0.00660066	3.1558e-37	3.1558e-37	1
392	K_pneu_hsdS_2	28	29	0.965517	10	303	0.0330033	3.34185e-31	3.341851678266919e-311.0
392	K_pneu_intS_2	28	29	0.965517	0	303	0	7.30109e-40	7.30109e-40	1
392	K_pneu_papC_1	27	29	0.931034	14	303	0.0462046	3.58352e-27	3.583523119259831e-271.0
392	K_pneu_pssM	29	29	1	1	303	0.00330033	7.20502e-41	7.20502e-41	1
392	K_pneu_rusA_2	28	29	0.965517	11	303	0.0363036	1.18095e-30	1.18095e-30	1
392	K_pneu_wzxC	29	29	1	1	303	0.00330033	7.20502e-41	7.20502e-41	1

## Sheet: ST307
ST	roary_gene	ST_positive	ST_total	ST_proportion	rest_positive	rest_total	rest_proportion	Fisher_exact_pvalue_two-sided	Fisher_exact_pvalue_greater	Fisher_exact_pvalue_less
307	K_pneu_bepE_1	60	60	1	4	272	0.0147059	8.36589e-62	8.36589e-62	1
307	K_pneu_bglF_3	59	60	0.983333	6	272	0.0220588	2.90489e-57	2.90489e-57	1
307	K_pneu_cynR_9	60	60	1	5	272	0.0183824	1.08757e-60	1.08757e-60	1
307	K_pneu_era_2	60	60	1	1	272	0.00367647	8.03177e-66	8.03177e-66	1
307	K_pneu_fumB_2	60	60	1	5	272	0.0183824	1.08757e-60	1.08757e-60	1
307	K_pneu_glgM	60	60	1	1	272	0.00367647	8.03177e-66	8.03177e-66	1
307	K_pneu_gpFI_1	53	60	0.883333	1	272	0.00367647	1.67842e-52	1.67842e-52	1
307	K_pneu_group_1034	59	60	0.983333	6	272	0.0220588	2.90489e-57	2.90489e-57	1
307	K_pneu_group_10402	60	60	1	5	272	0.0183824	1.08757e-60	1.08757e-60	1
307	K_pneu_group_10403	60	60	1	5	272	0.0183824	1.08757e-60	1.08757e-60	1
307	K_pneu_group_10404	60	60	1	5	272	0.0183824	1.08757e-60	1.08757e-60	1
307	K_pneu_group_10405	60	60	1	5	272	0.0183824	1.08757e-60	1.08757e-60	1
307	K_pneu_group_10406	60	60	1	4	272	0.0147059	8.36589e-62	8.36589e-62	1
307	K_pneu_group_10407	60	60	1	4	272	0.0147059	8.36589e-62	8.36589e-62	1
307	K_pneu_group_10408	60	60	1	1	272	0.00367647	8.03177e-66	8.03177e-66	1
307	K_pneu_group_10409	60	60	1	1	272	0.00367647	8.03177e-66	8.03177e-66	1
307	K_pneu_group_10410	60	60	1	1	272	0.00367647	8.03177e-66	8.03177e-66	1
307	K_pneu_group_10411	60	60	1	1	272	0.00367647	8.03177e-66	8.03177e-66	1
307	K_pneu_group_10412	60	60	1	1	272	0.00367647	8.03177e-66	8.03177e-66	1
307	K_pneu_group_10413	60	60	1	1	272	0.00367647	8.03177e-66	8.03177e-66	1
307	K_pneu_group_10414	60	60	1	1	272	0.00367647	8.03177e-66	8.03177e-66	1
307	K_pneu_group_10415	60	60	1	1	272	0.00367647	8.03177e-66	8.03177e-66	1
307	K_pneu_group_10416	60	60	1	1	272	0.00367647	8.03177e-66	8.03177e-66	1
307	K_pneu_group_10417	60	60	1	1	272	0.00367647	8.03177e-66	8.03177e-66	1
307	K_pneu_group_10418	60	60	1	1	272	0.00367647	8.03177e-66	8.03177e-66	1
307	K_pneu_group_10419	60	60	1	1	272	0.00367647	8.03177e-66	8.03177e-66	1
307	K_pneu_group_10420	59	60	0.983333	1	272	0.00367647	2.14896e-63	2.14896e-63	1
307	K_pneu_group_10421	59	60	0.983333	1	272	0.00367647	2.14896e-63	2.14896e-63	1
307	K_pneu_group_10422	59	60	0.983333	1	272	0.00367647	2.14896e-63	2.14896e-63	1
307	K_pneu_group_10441	60	60	1	2	272	0.00735294	2.48985e-64	2.48985e-64	1
307	K_pneu_group_10443	60	60	1	2	272	0.00735294	2.48985e-64	2.48985e-64	1
307	K_pneu_group_10444	58	60	0.966667	3	272	0.0110294	1.73432e-58	1.73432e-58	1
307	K_pneu_group_10446	60	60	1	4	272	0.0147059	8.36589e-62	8.36589e-62	1
307	K_pneu_group_10447	60	60	1	4	272	0.0147059	8.36589e-62	8.36589e-62	1
307	K_pneu_group_10448	60	60	1	1	272	0.00367647	8.03177e-66	8.03177e-66	1
307	K_pneu_group_10449	60	60	1	1	272	0.00367647	8.03177e-66	8.03177e-66	1
307	K_pneu_group_10451	60	60	1	1	272	0.00367647	8.03177e-66	8.03177e-66	1
307	K_pneu_group_10453	60	60	1	1	272	0.00367647	8.03177e-66	8.03177e-66	1
307	K_pneu_group_10454	60	60	1	1	272	0.00367647	8.03177e-66	8.03177e-66	1
307	K_pneu_group_10455	60	60	1	1	272	0.00367647	8.03177e-66	8.03177e-66	1
307	K_pneu_group_10457	59	60	0.983333	6	272	0.0220588	2.90489e-57	2.90489e-57	1
307	K_pneu_group_10459	58	60	0.966667	6	272	0.0220588	3.53461e-55	3.53461e-55	1
307	K_pneu_group_10460	59	60	0.983333	6	272	0.0220588	2.90489e-57	2.90489e-57	1
307	K_pneu_group_10461	60	60	1	4	272	0.0147059	8.36589e-62	8.36589e-62	1
307	K_pneu_group_10462	60	60	1	1	272	0.00367647	8.03177e-66	8.03177e-66	1
307	K_pneu_group_10464	58	60	0.966667	2	272	0.00735294	8.59155e-60	8.59155e-60	1
307	K_pneu_group_10465	53	60	0.883333	1	272	0.00367647	1.67842e-52	1.67842e-52	1
307	K_pneu_group_10466	53	60	0.883333	1	272	0.00367647	1.67842e-52	1.67842e-52	1
307	K_pneu_group_10467	53	60	0.883333	1	272	0.00367647	1.67842e-52	1.67842e-52	1
307	K_pneu_group_10469	53	60	0.883333	1	272	0.00367647	1.67842e-52	1.67842e-52	1
307	K_pneu_group_10470	53	60	0.883333	1	272	0.00367647	1.67842e-52	1.67842e-52	1
307	K_pneu_group_10471	53	60	0.883333	1	272	0.00367647	1.67842e-52	1.67842e-52	1
307	K_pneu_group_10472	54	60	0.9	1	272	0.00367647	4.30417e-54	4.30417e-54	1
307	K_pneu_group_10473	53	60	0.883333	1	272	0.00367647	1.67842e-52	1.67842e-52	1
307	K_pneu_group_10474	53	60	0.883333	1	272	0.00367647	1.67842e-52	1.67842e-52	1
307	K_pneu_group_10475	53	60	0.883333	1	272	0.00367647	1.67842e-52	1.67842e-52	1
307	K_pneu_group_10476	53	60	0.883333	1	272	0.00367647	1.67842e-52	1.67842e-52	1
307	K_pneu_group_10477	53	60	0.883333	1	272	0.00367647	1.67842e-52	1.67842e-52	1
307	K_pneu_group_10478	53	60	0.883333	9	272	0.0330882	5.14843e-44	5.14843e-44	1
307	K_pneu_group_10479	53	60	0.883333	1	272	0.00367647	1.67842e-52	1.67842e-52	1
307	K_pneu_group_10480	53	60	0.883333	1	272	0.00367647	1.67842e-52	1.67842e-52	1
307	K_pneu_group_10481	53	60	0.883333	9	272	0.0330882	5.14843e-44	5.14843e-44	1
307	K_pneu_group_10482	53	60	0.883333	1	272	0.00367647	1.67842e-52	1.67842e-52	1
307	K_pneu_group_10483	53	60	0.883333	1	272	0.00367647	1.67842e-52	1.67842e-52	1
307	K_pneu_group_10484	53	60	0.883333	1	272	0.00367647	1.67842e-52	1.67842e-52	1
307	K_pneu_group_10485	53	60	0.883333	1	272	0.00367647	1.67842e-52	1.67842e-52	1
307	K_pneu_group_10486	53	60	0.883333	1	272	0.00367647	1.67842e-52	1.67842e-52	1
307	K_pneu_group_10487	53	60	0.883333	2	272	0.00735294	4.50159e-51	4.50159e-51	1
307	K_pneu_group_10488	53	60	0.883333	2	272	0.00735294	4.50159e-51	4.50159e-51	1
307	K_pneu_group_10489	53	60	0.883333	1	272	0.00367647	1.67842e-52	1.67842e-52	1
307	K_pneu_group_10490	53	60	0.883333	3	272	0.0110294	8.19458e-50	8.19458e-50	1
307	K_pneu_group_10491	53	60	0.883333	1	272	0.00367647	1.67842e-52	1.67842e-52	1
307	K_pneu_group_10492	53	60	0.883333	1	272	0.00367647	1.67842e-52	1.67842e-52	1
307	K_pneu_group_10493	53	60	0.883333	1	272	0.00367647	1.67842e-52	1.67842e-52	1
307	K_pneu_group_10494	53	60	0.883333	1	272	0.00367647	1.67842e-52	1.67842e-52	1
307	K_pneu_group_10495	53	60	0.883333	1	272	0.00367647	1.67842e-52	1.67842e-52	1
307	K_pneu_group_10496	53	60	0.883333	1	272	0.00367647	1.67842e-52	1.67842e-52	1
307	K_pneu_group_10499	60	60	1	5	272	0.0183824	1.08757e-60	1.08757e-60	1
307	K_pneu_group_10502	60	60	1	3	272	0.0110294	5.22868e-63	5.22868e-63	1
307	K_pneu_group_10503	60	60	1	1	272	0.00367647	8.03177e-66	8.03177e-66	1
307	K_pneu_group_10504	60	60	1	1	272	0.00367647	8.03177e-66	8.03177e-66	1
307	K_pneu_group_10506	60	60	1	1	272	0.00367647	8.03177e-66	8.03177e-66	1
307	K_pneu_group_10507	60	60	1	1	272	0.00367647	8.03177e-66	8.03177e-66	1
307	K_pneu_group_10508	60	60	1	1	272	0.00367647	8.03177e-66	8.03177e-66	1
307	K_pneu_group_10510	60	60	1	1	272	0.00367647	8.03177e-66	8.03177e-66	1
307	K_pneu_group_10511	60	60	1	1	272	0.00367647	8.03177e-66	8.03177e-66	1
307	K_pneu_group_10512	60	60	1	1	272	0.00367647	8.03177e-66	8.03177e-66	1
307	K_pneu_group_10513	60	60	1	1	272	0.00367647	8.03177e-66	8.03177e-66	1
307	K_pneu_group_10514	60	60	1	1	272	0.00367647	8.03177e-66	8.03177e-66	1
307	K_pneu_group_10516	60	60	1	6	272	0.0220588	1.19632e-59	1.19632e-59	1
307	K_pneu_group_10517	60	60	1	6	272	0.0220588	1.19632e-59	1.19632e-59	1
307	K_pneu_group_10526	60	60	1	1	272	0.00367647	8.03177e-66	8.03177e-66	1
307	K_pneu_group_10529	60	60	1	1	272	0.00367647	8.03177e-66	8.03177e-66	1
307	K_pneu_group_10530	60	60	1	1	272	0.00367647	8.03177e-66	8.03177e-66	1
307	K_pneu_group_10531	60	60	1	1	272	0.00367647	8.03177e-66	8.03177e-66	1
307	K_pneu_group_10532	60	60	1	1	272	0.00367647	8.03177e-66	8.03177e-66	1
307	K_pneu_group_10534	60	60	1	1	272	0.00367647	8.03177e-66	8.03177e-66	1
307	K_pneu_group_10536	60	60	1	1	272	0.00367647	8.03177e-66	8.03177e-66	1
307	K_pneu_group_10537	60	60	1	1	272	0.00367647	8.03177e-66	8.03177e-66	1
307	K_pneu_group_10538	60	60	1	1	272	0.00367647	8.03177e-66	8.03177e-66	1
307	K_pneu_group_10539	60	60	1	1	272	0.00367647	8.03177e-66	8.03177e-66	1
307	K_pneu_group_10540	60	60	1	1	272	0.00367647	8.03177e-66	8.03177e-66	1
307	K_pneu_group_10541	60	60	1	1	272	0.00367647	8.03177e-66	8.03177e-66	1
307	K_pneu_group_10542	54	60	0.9	1	272	0.00367647	4.30417e-54	4.30417e-54	1
307	K_pneu_group_10543	60	60	1	1	272	0.00367647	8.03177e-66	8.03177e-66	1
307	K_pneu_group_10544	60	60	1	1	272	0.00367647	8.03177e-66	8.03177e-66	1
307	K_pneu_group_10545	60	60	1	1	272	0.00367647	8.03177e-66	8.03177e-66	1
307	K_pneu_group_10547	60	60	1	1	272	0.00367647	8.03177e-66	8.03177e-66	1
307	K_pneu_group_10548	60	60	1	1	272	0.00367647	8.03177e-66	8.03177e-66	1
307	K_pneu_group_10549	60	60	1	1	272	0.00367647	8.03177e-66	8.03177e-66	1
307	K_pneu_group_1662	60	60	1	5	272	0.0183824	1.08757e-60	1.08757e-60	1
307	K_pneu_group_1677	60	60	1	13	272	0.0477941	1.13591e-53	1.13591e-53	1
307	K_pneu_group_17915	59	60	0.983333	3	272	0.0110294	1.34477e-60	1.34477e-60	1
307	K_pneu_group_18341	59	60	0.983333	3	272	0.0110294	1.34477e-60	1.34477e-60	1
307	K_pneu_group_1899	60	60	1	4	272	0.0147059	8.36589e-62	8.36589e-62	1
307	K_pneu_group_19058	59	60	0.983333	12	272	0.0441176	4.40309e-52	4.40309e-52	1
307	K_pneu_group_2028	59	60	0.983333	4	272	0.0147059	2.1103e-59	2.1103e-59	1
307	K_pneu_group_2080	53	60	0.883333	12	272	0.0441176	9.45916e-42	9.45916e-42	1
307	K_pneu_group_2717	60	60	1	12	272	0.0441176	2.02286e-54	2.02286e-54	1
307	K_pneu_group_2720	59	60	0.983333	6	272	0.0220588	2.90489e-57	2.90489e-57	1
307	K_pneu_group_2749	53	60	0.883333	12	272	0.0441176	9.45916e-42	9.45916e-42	1
307	K_pneu_group_29	59	60	0.983333	3	272	0.0110294	1.34477e-60	1.34477e-60	1
307	K_pneu_group_2967	59	60	0.983333	1	272	0.00367647	2.14896e-63	2.14896e-63	1
307	K_pneu_group_321	58	60	0.966667	2	272	0.00735294	8.59155e-60	8.59155e-60	1
307	K_pneu_group_3526	60	60	1	11	272	0.0404412	3.37143e-55	3.37143e-55	1
307	K_pneu_group_3770	60	60	1	5	272	0.0183824	1.08757e-60	1.08757e-60	1
307	K_pneu_group_4092	60	60	1	5	272	0.0183824	1.08757e-60	1.08757e-60	1
307	K_pneu_group_4095	60	60	1	12	272	0.0441176	2.02286e-54	2.02286e-54	1
307	K_pneu_group_4185	60	60	1	5	272	0.0183824	1.08757e-60	1.08757e-60	1
307	K_pneu_group_4188	60	60	1	9	272	0.0330882	7.46192e-57	7.46192e-57	1
307	K_pneu_group_4191	60	60	1	6	272	0.0220588	1.19632e-59	1.19632e-59	1
307	K_pneu_group_4192	59	60	0.983333	6	272	0.0220588	2.90489e-57	2.90489e-57	1
307	K_pneu_group_4196	60	60	1	3	272	0.0110294	5.22868e-63	5.22868e-63	1
307	K_pneu_group_4197	60	60	1	1	272	0.00367647	8.03177e-66	8.03177e-66	1
307	K_pneu_group_4199	60	60	1	1	272	0.00367647	8.03177e-66	8.03177e-66	1
307	K_pneu_group_4208	60	60	1	3	272	0.0110294	5.22868e-63	5.22868e-63	1
307	K_pneu_group_487	58	60	0.966667	4	272	0.0147059	2.6687e-57	2.6687e-57	1
307	K_pneu_group_5388	60	60	1	3	272	0.0110294	5.22868e-63	5.22868e-63	1
307	K_pneu_group_5455	60	60	1	1	272	0.00367647	8.03177e-66	8.03177e-66	1
307	K_pneu_group_5751	60	60	1	12	272	0.0441176	2.02286e-54	2.02286e-54	1
307	K_pneu_group_5752	60	60	1	12	272	0.0441176	2.02286e-54	2.02286e-54	1
307	K_pneu_group_5753	60	60	1	12	272	0.0441176	2.02286e-54	2.02286e-54	1
307	K_pneu_group_5754	60	60	1	12	272	0.0441176	2.02286e-54	2.02286e-54	1
307	K_pneu_group_5755	60	60	1	12	272	0.0441176	2.02286e-54	2.02286e-54	1
307	K_pneu_group_5756	60	60	1	11	272	0.0404412	3.37143e-55	3.37143e-55	1
307	K_pneu_group_5757	60	60	1	11	272	0.0404412	3.37143e-55	3.37143e-55	1
307	K_pneu_group_592	60	60	1	10	272	0.0367647	5.22334e-56	5.22334e-56	1
307	K_pneu_group_5989	60	60	1	5	272	0.0183824	1.08757e-60	1.08757e-60	1
307	K_pneu_group_5990	60	60	1	5	272	0.0183824	1.08757e-60	1.08757e-60	1
307	K_pneu_group_5991	60	60	1	5	272	0.0183824	1.08757e-60	1.08757e-60	1
307	K_pneu_group_5998	60	60	1	3	272	0.0110294	5.22868e-63	5.22868e-63	1
307	K_pneu_group_5999	59	60	0.983333	3	272	0.0110294	1.34477e-60	1.34477e-60	1
307	K_pneu_group_6000	59	60	0.983333	3	272	0.0110294	1.34477e-60	1.34477e-60	1
307	K_pneu_group_6001	60	60	1	1	272	0.00367647	8.03177e-66	8.03177e-66	1
307	K_pneu_group_6004	60	60	1	1	272	0.00367647	8.03177e-66	8.03177e-66	1
307	K_pneu_group_6010	53	60	0.883333	10	272	0.0367647	3.16103e-43	3.16103e-43	1
307	K_pneu_group_6011	53	60	0.883333	1	272	0.00367647	1.67842e-52	1.67842e-52	1
307	K_pneu_group_6012	53	60	0.883333	1	272	0.00367647	1.67842e-52	1.67842e-52	1
307	K_pneu_group_6013	53	60	0.883333	9	272	0.0330882	5.14843e-44	5.14843e-44	1
307	K_pneu_group_6014	53	60	0.883333	9	272	0.0330882	5.14843e-44	5.14843e-44	1
307	K_pneu_group_6015	53	60	0.883333	9	272	0.0330882	5.14843e-44	5.14843e-44	1
307	K_pneu_group_6016	53	60	0.883333	9	272	0.0330882	5.14843e-44	5.14843e-44	1
307	K_pneu_group_6017	53	60	0.883333	12	272	0.0441176	9.45916e-42	9.45916e-42	1
307	K_pneu_group_6018	53	60	0.883333	12	272	0.0441176	9.45916e-42	9.45916e-42	1
307	K_pneu_group_6019	53	60	0.883333	1	272	0.00367647	1.67842e-52	1.67842e-52	1
307	K_pneu_group_6020	53	60	0.883333	2	272	0.00735294	4.50159e-51	4.50159e-51	1
307	K_pneu_group_6021	53	60	0.883333	9	272	0.0330882	5.14843e-44	5.14843e-44	1
307	K_pneu_group_6027	60	60	1	2	272	0.00735294	2.48985e-64	2.48985e-64	1
307	K_pneu_group_6028	60	60	1	3	272	0.0110294	5.22868e-63	5.22868e-63	1
307	K_pneu_group_6029	60	60	1	2	272	0.00735294	2.48985e-64	2.48985e-64	1
307	K_pneu_group_6030	60	60	1	1	272	0.00367647	8.03177e-66	8.03177e-66	1
307	K_pneu_group_6516	60	60	1	5	272	0.0183824	1.08757e-60	1.08757e-60	1
307	K_pneu_group_9337	60	60	1	12	272	0.0441176	2.02286e-54	2.02286e-54	1
307	K_pneu_group_9338	60	60	1	12	272	0.0441176	2.02286e-54	2.02286e-54	1
307	K_pneu_group_9339	60	60	1	12	272	0.0441176	2.02286e-54	2.02286e-54	1
307	K_pneu_group_9340	60	60	1	12	272	0.0441176	2.02286e-54	2.02286e-54	1
307	K_pneu_group_9341	60	60	1	12	272	0.0441176	2.02286e-54	2.02286e-54	1
307	K_pneu_group_9351	60	60	1	12	272	0.0441176	2.02286e-54	2.02286e-54	1
307	K_pneu_group_9352	60	60	1	12	272	0.0441176	2.02286e-54	2.02286e-54	1
307	K_pneu_group_9353	60	60	1	12	272	0.0441176	2.02286e-54	2.02286e-54	1
307	K_pneu_group_9354	60	60	1	11	272	0.0404412	3.37143e-55	3.37143e-55	1
307	K_pneu_higB-2	60	60	1	3	272	0.0110294	5.22868e-63	5.22868e-63	1
307	K_pneu_hsdR	60	60	1	1	272	0.00367647	8.03177e-66	8.03177e-66	1
307	K_pneu_mtrR	60	60	1	6	272	0.0220588	1.19632e-59	1.19632e-59	1
307	K_pneu_pcrA	60	60	1	2	272	0.00735294	2.48985e-64	2.48985e-64	1
307	K_pneu_pglH	60	60	1	1	272	0.00367647	8.03177e-66	8.03177e-66	1
307	K_pneu_pglI	60	60	1	1	272	0.00367647	8.03177e-66	8.03177e-66	1
307	K_pneu_recQ_1	60	60	1	1	272	0.00367647	8.03177e-66	8.03177e-66	1
307	K_pneu_sdcS_2	60	60	1	5	272	0.0183824	1.08757e-60	1.08757e-60	1
307	K_pneu_tehA_2	59	60	0.983333	6	272	0.0220588	2.90489e-57	2.90489e-57	1
307	K_pneu_vgrG1_3	60	60	1	2	272	0.00735294	2.48985e-64	2.48985e-64	1
307	K_pneu_vgrG1_4	59	60	0.983333	12	272	0.0441176	4.40309e-52	4.40309e-52	1
307	K_pneu_wbbD	60	60	1	1	272	0.00367647	8.03177e-66	8.03177e-66	1
307	K_pneu_wcaJ_1	60	60	1	1	272	0.00367647	8.03177e-66	8.03177e-66	1
307	K_pneu_wcaJ_2	60	60	1	1	272	0.00367647	8.03177e-66	8.03177e-66	1
307	K_pneu_wzc	60	60	1	1	272	0.00367647	8.03177e-66	8.03177e-66	1
307	K_pneu_yfjZ	60	60	1	1	272	0.00367647	8.03177e-66	8.03177e-66	1
307	K_pneu_yjiE_2	60	60	1	5	272	0.0183824	1.08757e-60	1.08757e-60	1
307	K_pneu_ykfI	60	60	1	1	272	0.00367647	8.03177e-66	8.03177e-66	1

## Sheet: ST11
ST	roary_gene	ST_positive	ST_total	ST_proportion	rest_positive	rest_total	rest_proportion	Fisher_exact_pvalue_two-sided	Fisher_exact_pvalue_greater	Fisher_exact_pvalue_less
11	K_pneu_fprA1	74	75	0.986667	24	257	0.0933852	1.89678e-51	1.89678e-51	1
11	K_pneu_group_17741	74	75	0.986667	24	257	0.0933852	1.89678e-51	1.89678e-51	1
11	K_pneu_group_19395	74	75	0.986667	24	257	0.0933852	1.89678e-51	1.89678e-51	1
11	K_pneu_group_2236	75	75	1	18	257	0.0700389	1.28349e-57	1.28349e-57	1
11	K_pneu_group_2250	74	75	0.986667	19	257	0.07393	1.21215e-54	1.21215e-54	1
11	K_pneu_group_2252	75	75	1	19	257	0.07393	6.34988e-57	6.34988e-57	1
11	K_pneu_group_2651	75	75	1	18	257	0.0700389	1.28349e-57	1.28349e-57	1
11	K_pneu_group_2668	68	75	0.906667	19	257	0.07393	1.19687e-44	1.19687e-44	1
11	K_pneu_group_3186	75	75	1	20	257	0.077821	3.01619e-56	3.01619e-56	1
11	K_pneu_group_3312	69	75	0.92	22	257	0.0856031	3.1916e-44	3.1916e-44	1
11	K_pneu_group_8347	75	75	1	22	257	0.0856031	6.07939e-55	6.07939e-55	1
11	K_pneu_group_8495	74	75	0.986667	16	257	0.0622568	9.16347e-57	9.16347e-57	1
11	K_pneu_group_8496	74	75	0.986667	16	257	0.0622568	9.16347e-57	9.16347e-57	1
11	K_pneu_group_8497	72	75	0.96	14	257	0.0544747	1.96498e-54	1.96498e-54	1
11	K_pneu_group_8498	72	75	0.96	14	257	0.0544747	1.96498e-54	1.96498e-54	1
11	K_pneu_group_8499	73	75	0.973333	14	257	0.0544747	2.85357e-56	2.85357e-56	1
11	K_pneu_group_8500	73	75	0.973333	14	257	0.0544747	2.85357e-56	2.85357e-56	1
11	K_pneu_group_921	72	75	0.96	15	257	0.0583658	1.12599e-53	1.12599e-53	1

## Sheet: ST5000
ST	roary_gene	ST_positive	ST_total	ST_proportion	rest_positive	rest_total	rest_proportion	Fisher_exact_pvalue_two-sided	Fisher_exact_pvalue_greater	Fisher_exact_pvalue_less
5000	K_pneu_bcsC_2	12	12	1	5	320	0.015625	2.02107e-18	2.02107e-18	1
5000	K_pneu_group_1600	12	12	1	5	320	0.015625	2.02107e-18	2.02107e-18	1
5000	K_pneu_group_1766	12	12	1	1	320	0.003125	4.24594e-21	4.24594e-21	1
